# Supplementary material for: Soil organic matter stoichiometry as indicator for peatland degradation
Source: Sci Rep. 2020 May 6;10:7634. doi: 10.1038/s41598-020-64275-y (PMC7203203; doi:10.1038/s41598-020-64275-y)
Supplement: Supplementary file 1 — Supplementary information. [file 41598_2020_64275_MOESM1_ESM.xlsx]

## Sheet: Tabelle1
sample number	site	site	depth, cm	layer	land use	C/N	% SOC	% N	ratio NC	ratio HC	ratio OC	mol C	mol H	mol O	mol N	Cox	OR	% OM
1	Maas((45)	A	0	topsoil	FL	24.6514	49.007	1.988	0.0347705	1.29141	0.589477	4.08392	5.274	2.40738	0.142	-0.00814169	1.02811	94.787
2	Maas((45)	A	10	topsoil	FL	37.3803	50.127	1.341	0.0229303	1.36477	0.56085	4.17725	5.701	2.34281	0.0957857	-0.174282	1.06077	94.654
3	Maas((45)	A	15	topsoil	FL	19.9714	48.85	2.446	0.0429186	1.26215	0.566177	4.07083	5.138	2.30481	0.174714	-0.00103963	1.03245	93.311
4	Maas((45)	A	20	topsoil	FL	22.2103	49.951	2.249	0.0385921	1.27133	0.538518	4.16258	5.292	2.24162	0.160643	-0.0785141	1.04857	93.358
5	Maas((45)	A	25	topsoil	FL	18.275	47.387	2.593	0.0469026	1.26693	0.558175	3.94892	5.003	2.20419	0.185214	-0.0098716	1.03764	90.25
6	Maas((45)	A	30	subsoil	FL	28.0044	50.688	1.81	0.0306074	1.3035	0.464622	4.224	5.506	1.96256	0.129286	-0.282438	1.09357	89.405
7	Maas((45)	A	40	subsoil	FL	25.5052	54.377	2.132	0.0336066	1.15306	0.378041	4.53142	5.225	1.71306	0.152286	-0.296159	1.09924	89.143
8	Maas((45)	A	50	subsoil	FL	13.5543	47.623	3.5135	0.0632378	1.18216	0.466783	3.96858	4.6915	1.85247	0.250964	-0.0588799	1.06215	85.4675
9	Maas((45)	A	60	subsoil	FL	14.5675	41.357	2.839	0.0588396	1.2674	0.386126	3.44642	4.368	1.33075	0.202786	-0.318633	1.12379	69.856
10	Maas((45)	A	0	topsoil	FL	36.9232	47.1905	1.27807	0.0232142	1.35371	0.561668	3.93254	5.32352	2.20878	0.0912909	-0.160731	1.05759	89.1326
11	Maas((45)	A	10	topsoil	FL	22.9625	48.933	2.131	0.037328	1.27153	0.430001	4.07775	5.185	1.75344	0.152214	-0.299548	1.10288	84.304
12	Maas((45)	A	15	topsoil	FL	27.4779	50.999	1.856	0.0311939	1.2645	0.527172	4.24992	5.374	2.24044	0.132571	-0.11657	1.05254	94.076
13	Maas((45)	A	20	topsoil	FL	26.4648	50.442	1.906	0.032388	1.19876	0.502141	4.2035	5.039	2.11075	0.136143	-0.0973169	1.04862	91.159
14	Maas((45)	A	25	topsoil	FL	28.4512	52.521	1.846	0.0301267	1.16571	0.510353	4.37675	5.102	2.23369	0.131857	-0.054619	1.03625	95.208
15	Maas((45)	A	30	subsoil	FL	62.8366	47.693	0.759	0.0136408	1.1808	0.567096	3.97442	4.693	2.25387	0.0542143	-0.00568817	1.01165	89.207
16	Maas((45)	A	40	subsoil	FL	25.6083	52.369	2.045	0.0334713	1.16496	0.481057	4.36408	5.084	2.09938	0.146071	-0.102435	1.05071	93.088
17	Maas((45)	A	50	subsoil	FL	26.0756	31.395	1.204	0.0328715	1.39322	0.549331	2.61625	3.645	1.43719	0.086	-0.195939	1.07364	59.239
18	Maas((45)	A	60	subsoil	FL	46.4351	48.664	1.048	0.0184589	1.33922	0.334883	4.05533	5.431	1.35806	0.0748571	-0.614081	1.16736	76.872
19	Maas((45)	A	70	subsoil	FL	42.2339	50.385	1.193	0.0202952	1.25656	0.300179	4.19875	5.276	1.26038	0.0852143	-0.595322	1.16405	77.02
20	Maas((45)	A	80	subsoil	FL	30.7862	49.535	1.609	0.0278418	1.28031	0.410694	4.12792	5.285	1.69531	0.114929	-0.375393	1.11473	83.554
21	Maas((45)	A	90	subsoil	FL	22.8485	44.486	1.947	0.0375142	1.27267	0.459886	3.70717	4.718	1.70487	0.139071	-0.240355	1.08822	78.429
22	Maas((45)	A	0	topsoil	FL	21.354	49.2915	2.3083	0.0401397	1.30465	0.569248	4.10762	5.359	2.33826	0.164879	-0.0457308	1.04154	94.3709
23	Maas((45)	A	10	topsoil	FL	20.951	48.732	2.326	0.0409118	1.2886	0.542893	4.061	5.233	2.20469	0.166143	-0.0800779	1.0507	91.566
24	Maas((45)	A	15	topsoil	FL	25.132	49.133	1.955	0.0341057	1.33157	0.495446	4.09442	5.452	2.02856	0.139643	-0.23836	1.08517	88.997
25	Maas((45)	A	20	topsoil	FL	24.7297	51.24	2.072	0.0346604	1.30656	0.488861	4.27	5.579	2.08744	0.148	-0.224854	1.08221	92.29
26	Maas((45)	A	25	topsoil	FL	23.109	51.741	2.239	0.0370913	1.19557	0.496333	4.31175	5.155	2.14006	0.159929	-0.0916308	1.05073	93.376
27	Maas((45)	A	30	subsoil	FL	25.8024	54.83	2.125	0.0332196	1.13172	0.475388	4.56917	5.171	2.17212	0.151786	-0.0812824	1.04524	96.88
28	Maas((45)	A	40	subsoil	FL	25.1602	51.981	2.066	0.0340674	1.16281	0.476193	4.33175	5.037		0.147571	-0.108221	1.05261
29	Maas((45)	A	50	subsoil	FL	24.9412	44.994	1.804	0.0343665	1.2431	0.427907	3.7495	4.661	1.60444	0.128857	-0.284186	1.09682	77.13
30	Maas((45)	A	60	subsoil	FL	53.1053	53.955	1.016	0.0161404	1.34712	0.295135	4.49625	6.057	1.327	0.0725714	-0.708432	1.18921	82.26
31	Maas((45)	A	70	subsoil	FL	33.7443	48.423	1.435	0.0254012	1.28443	0.397853	4.03525	5.183	1.60544	0.1025	-0.412521	1.12218	80.728
32	Maas((45)	A	80	subsoil	FL	27.4579	38.496	1.402	0.0312166	1.2765	0.513735	3.208	4.095	1.64806	0.100143	-0.155376	1.06226	70.362
33	Chiem(45)	B	0	topsoil	FL	19.2507	47.145	2.449	0.0445252	1.30169	0.555886	3.92875	5.114	2.18394	0.174929	-0.0563383	1.04748	89.651
34	Chiem(45)	B	10	topsoil	FL	24.4738	50.881	2.079	0.0350229	1.2962	0.447132	4.24008	5.496	1.89587	0.1485	-0.296869	1.10048	88.79
35	Chiem(45)	B	15	topsoil	FL	28.7142	52.346	1.823	0.0298508	1.28124	0.473303	4.36217	5.589	2.06462	0.130214	-0.245086	1.08366	92.792
36	Chiem(45)	B	20	topsoil	FL	31.8778	54.001	1.694	0.0268884	1.25287	0.475477	4.50008	5.638	2.13969	0.121	-0.221246	1.07548	95.568
37	Chiem(45)	B	25	topsoil	FL	32.5714	53.808	1.652	0.0263158	1.24353	0.47565	4.484	5.576	2.13281	0.118	-0.213286	1.07306	95.161
38	Chiem(45)	B	30	subsoil	FL	37.939	54.139	1.427	0.0225926	1.23837	0.496805	4.51158	5.587	2.24138	0.101929	-0.176981	1.06119	97.015
39	Chiem(45)	B	40	subsoil	FL	38.1688	54.047	1.416	0.0224566	1.23648	0.517855	4.50392	5.569	2.33237	0.101143	-0.1334	1.05019	98.35
40	Chiem(45)	B	50	subsoil	FL	24.4798	54.492	2.226	0.0350143	1.28055	0.500729	4.541	5.815	2.27381	0.159	-0.174053	1.06977	98.914
41	Chiem(45)	B	60	subsoil	FL	25.2169	54.519	2.162	0.0339908	1.27992	0.504402	4.54325	5.815	2.29162	0.154429	-0.169144	1.06778	99.162
42	Chiem(45)	B	70	subsoil	FL	25.0042	53.834	2.153	0.03428	1.27659	0.517215	4.48617	5.727	2.32031	0.153786	-0.139321	1.06054	98.839
43	Chiem(45)	B	80	subsoil	FL	22.5343	55.457	2.461	0.0380372	1.22884	0.478438	4.62142	5.679	2.21106	0.175786	-0.157856	1.06799	98.974
44	Chiem(45)	B	0	topsoil	FL	21.5386	49.668	2.306	0.0397957	1.26891	0.559072	4.139	5.252	2.314	0.164714	-0.031374	1.03769	94.25
45	Chiem(45)	B	10	topsoil	FL
46	Chiem(45)	B	15	topsoil	FL	23.9579	52.875	2.207	0.0357771	1.28295	0.446652	4.40625	5.653	1.96806	0.157643	-0.282314	1.09741	92.224
47	Chiem(45)	B	20	topsoil	FL	33.0643	55.019	1.664	0.0259235	1.25084	0.457151	4.58492	5.735	2.096	0.118857	-0.258768	1.08413	95.954
48	Chiem(45)	B	25	topsoil	FL	34.4194	54.899	1.595	0.0249029	1.22363	0.471047	4.57492	5.598	2.155	0.113929	-0.206827	1.07038	96.572
49	Chiem(45)	B	30	subsoil	FL	39.2369	55.324	1.41	0.0218453	1.1997	0.491355	4.61033	5.531	2.26531	0.100714	-0.151449	1.05425	98.51
50	Chiem(45)	B	40	subsoil	FL	35.2124	55.882	1.587	0.0243421	1.21155	0.480785	4.65683	5.642	2.23894	0.113357	-0.176956	1.0625	98.934
51	Chiem(45)	B	50	subsoil	FL	29.4532	50.365	1.71	0.0291018	1.2685	0.496208	4.19708	5.324	2.08263	0.122143	-0.188779	1.06902	90.721
52	Chiem(45)	B	60	subsoil	FL	26.9743	50.6495	1.8777	0.0317763	1.29431	0.475604	4.22079	5.46302	2.00742	0.134121	-0.247775	1.08578	90.109
53	Chiem(45)	B	70	subsoil	FL	22.9551	53.715	2.34	0.0373399	1.27339	0.490436	4.47625	5.7	2.19531	0.167143	-0.180496	1.07313	96.88
54	Chiem(45)	B	80	subsoil	FL	23.8987	55.182	2.309	0.0358657	1.20583	0.450024	4.5985	5.545	2.06944	0.164929	-0.198182	1.07644	96.147
55	Chiem(45)	B	90	subsoil	FL	23.3465	56.195	2.407	0.036714	1.19263	0.441125	4.68292	5.585	2.06575	0.171929	-0.200242	1.0776	97.239
56	Chiem(45)	B	0	topsoil	FL	19.8218	47.374	2.39	0.0432425	1.28881	0.572719	3.94783	5.088	2.261	0.170714	-0.0136422	1.03584	91.028
57	Chiem(45)	B	10	topsoil	FL	24.5161	47.88	1.953	0.0349624	1.29323	0.530529	3.99	5.16	2.11681	0.1395	-0.127287	1.05804	88.862
58	Chiem(45)	B	15	topsoil	FL	23.5095	45.679	1.943	0.0364594	1.28751	0.500055	3.80658	4.901	1.9035	0.138786	-0.178019	1.07185	82.979
59	Chiem(45)	B	20	topsoil	FL	24.1736	39.548	1.636	0.0354578	1.28108	0.435762	3.29567	4.222	1.43613	0.116857	-0.303179	1.10239	68.384
60	Chiem(45)	B	25	topsoil	FL	30.8055	48.95	1.589	0.0278243	1.28114	0.414883	4.07917	5.226	1.69237	0.1135	-0.367906	1.11284	82.843
61	Chiem(45)	B	30	subsoil	FL	31.1203	50.695	1.629	0.0275429	1.26261	0.476171	4.22458	5.334	2.01162	0.116357	-0.227639	1.07757	89.844
62	Chiem(45)	B	40	subsoil	FL	37.6178	53.342	1.418	0.0227856	1.2283	0.50254	4.44517	5.46	2.23387	0.101286	-0.154863	1.0558	95.962
63	Chiem(45)	B	50	subsoil	FL	35.0671	51.724	1.475	0.0244429	1.23285	0.500527	4.31033	5.314	2.15744	0.105357	-0.158469	1.05795	93.032
64	Chiem(45)	B	60	subsoil	FL	29.6896	51.274	1.727	0.0288701	1.24156	0.503457	4.27283	5.305	2.15119	0.123357	-0.148041	1.05866	92.725
65	Chiem(45)	B	70	subsoil	FL	23.0611	52.464	2.275	0.0371683	1.25023	0.512409	4.372	5.466	2.24025	0.1625	-0.113907	1.05635	96.049
66	Chiem(45)	B	80	subsoil	FL	25.5567	48.711	1.906	0.0335389	1.23644	0.537291	4.05925	5.019	2.181	0.136143	-0.0612358	1.04046	90.532
67	Chiem(45)	B	90	subsoil	FL	27.6477	51.397	1.859	0.0310024	1.22295	0.522929	4.28308	5.238	2.23975	0.132786	-0.084085	1.04427	94.33
68	Forem(56)	C	0	topsoil	FL	22.0643	48.0745	2.17883	0.0388475	1.25309	0.574402	4.00621	5.02014	2.30117	0.155631	0.0122547	1.02607	92.0922
69	Forem(56)	C	10	topsoil	FL	20.1334	45.582	2.264	0.0425732	1.24891	0.568448	3.7985	4.744	2.15925	0.161714	0.0157017	1.028	87.138
70	Forem(56)	C	15	topsoil	FL	21.9243	42.292	1.929	0.0390955	1.34465	0.486741	3.52433	4.739	1.71544	0.137786	-0.253883	1.09279	76.407
71	Forem(56)	C	20	topsoil	FL	22.1013	49.529	2.241	0.0387825	1.29209	0.445285	4.12742	5.333	1.83787	0.160071	-0.285175	1.10038	86.509
72	Forem(56)	C	25	topsoil	FL	24.5652	52.201	2.125	0.0348926	1.24572	0.433627	4.35008	5.419	1.88631	0.151786	-0.273792	1.09462	89.926
73	Forem(56)	C	30	subsoil	FL	25.8298	54.32	2.103	0.0331843	1.19492	0.439258	4.52667	5.409	1.98838	0.150214	-0.21685	1.0791	93.646
74	Forem(56)	C	40	subsoil	FL	21.7342	49.793	2.291	0.0394376	1.24114	0.475353	4.14942	5.15	1.97244	0.163643	-0.17212	1.07261	88.793
75	Forem(56)	C	0	topsoil	FL	25.028	48.942	1.95549	0.0342474	1.30322	0.583369	4.0785	5.31517	2.37927	0.139678	-0.0337357	1.03412	94.281
76	Forem(56)	C	10	topsoil	FL	24.5538	49.746	2.026	0.0349088	1.25268	0.575323	4.1455	5.193	2.385	0.144714	0.00268794	1.02551	95.125
77	Forem(56)	C	15	topsoil	FL	25.3352	48.745	1.924	0.033832	1.30992	0.560473	4.06208	5.321	2.27669	0.137429	-0.0874771	1.04724	92.417
78	Forem(56)	C	20	topsoil	FL	23.4831	48.657	2.072	0.0365004	1.33251	0.520716	4.05475	5.403	2.11137	0.148	-0.181577	1.07277	89.914
79	Forem(56)	C	25	topsoil	FL	24.9797	49.31	1.974	0.0343135	1.27617	0.475066	4.10917	5.244	1.95213	0.141	-0.223099	1.08151	87.762
80	Forem(56)	C	30	subsoil	FL	31.9418	53.758	1.683	0.0268345	1.27951	0.410981	4.47983	5.732	1.84112	0.120214	-0.377047	1.11439	90.631
81	Forem(56)	C	40	subsoil	FL	34.5475	55.276	1.6	0.0248106	1.21159	0.428052	4.60633	5.581	1.97175	0.114286	-0.281057	1.08887	94.005
82	Forem(56)	C	50	subsoil	FL	31.4536	54.572	1.735	0.027251	1.19864	0.438096	4.54767	5.451	1.99231	0.123929	-0.240693	1.08061	93.635
83	Forem(56)	C	60	subsoil	FL	30.5587	55.403	1.813	0.028049	1.15163	0.430536	4.61692	5.317	1.98775	0.1295	-0.206415	1.07264	94.337
84	Forem(56)	C	70	subsoil	FL	26.5887	55.783	2.098	0.0322372	1.18552	0.40956	4.64858	5.511	1.90387	0.149857	-0.26969	1.0916	93.854
85	Forem(56)	C	80	subsoil	FL	26.1064	57.173	2.19	0.0328327	1.17874	0.389751	4.76442	5.616	1.85694	0.156429	-0.300738	1.09981	94.69
86	Forem(56)	C	90	subsoil	FL	19.7788	53.561	2.708	0.0433364	1.20603	0.438271	4.46342	5.383	1.95619	0.193429	-0.199475	1.08237	92.951
87	Forem(56)	C	0	topsoil	FL	21.9686	47.9645	2.18332	0.0390167	1.31686	0.589814	3.99704	5.26354	2.35751	0.155951	-0.0201796	1.03431	93.1316
88	Forem(56)	C	10	topsoil	FL	22.2402	47.505	2.136	0.0385403	1.25191	0.605478	3.95875	4.956	2.39694	0.152571	0.0746673	1.01024	92.948
89	Forem(56)	C	15	topsoil	FL	21.0951	48.582	2.303	0.0406323	1.26244	0.551856	4.0485	5.111	2.23419	0.1645	-0.0368346	1.03968	91.743
90	Forem(56)	C	20	topsoil	FL	21.5234	47.782	2.22	0.0398237	1.28383	0.525559	3.98183	5.112	2.09269	0.158571	-0.113242	1.05818	88.597
91	Forem(56)	C	25	topsoil	FL	22.2662	45.089	2.025	0.0384953	1.27668	0.458726	3.75742	4.797	1.72362	0.144643	-0.243737	1.08981	79.489
92	Forem(56)	C	30	subsoil	FL	26.8617	52.058	1.938	0.0319095	1.242	0.45905	4.33817	5.388	1.99144	0.138429	-0.22817	1.08097	91.247
93	Forem(56)	C	40	subsoil	FL	33	54.219	1.643	0.025974	1.1562	0.454144	4.51825	5.224	2.05194	0.117357	-0.169989	1.06198	93.917
94	Forem(56)	C	50	subsoil	FL	21.9948	54.745	2.489	0.0389703	1.17885	0.428683	4.56208	5.378	1.95569	0.177786	-0.204571	1.08037	93.903
95	Forem(56)	C	60	subsoil	FL	23.8661	51.527	2.159	0.0359146	1.1819	0.465368	4.29392	5.075	1.99825	0.154214	-0.143425	1.06279	90.733
96	Forem(56)	C	70	subsoil	FL	20.3581	53.603	2.633	0.0421032	1.13255	0.451276	4.46692	5.059	2.01581	0.188071	-0.103687	1.0575	93.548
97	Forem(56)	C	80	subsoil	FL
98	Meies(45)	D	0	topsoil	FL	19.2511	45.415	2.35909	0.0445245	1.31376	0.593296	3.78458	4.97202	2.24538	0.168507	0.00640841	1.03179	88.6721
99	Meies(45)	D	10	topsoil	FL	17.5544	32.423	1.847	0.0488278	1.35163	0.619005	2.70192	3.652	1.6725	0.131929	0.0328603	1.02841	64.682
100	Meies(45)	D	15	topsoil	FL	22.7119	43.039	1.895	0.0377399	1.28116	0.595274	3.58658	4.595	2.135	0.135357	0.0226041	1.02265	83.689
101	Meies(45)	D	20	topsoil	FL	26.801	46.205	1.724	0.0319817	1.22324	0.614333	3.85042	4.71	2.36544	0.123143	0.101367	0.998645	90.486
102	Meies(45)	D	25	topsoil	FL	20.8885	44.576	2.134	0.0410343	1.29379	0.58412	3.71467	4.806	2.16981	0.152429	-0.00244686	1.03139	86.233
103	Meies(45)	D	30	subsoil	FL	21.3999	45.325	2.118	0.0400536	1.33754	0.54182	3.77708	5.052	2.0465	0.151286	-0.133739	1.06347	85.239
104	Meies(45)	D	40	subsoil	FL	28.4334	50.981	1.793	0.0301457	1.26541	0.529138	4.24842	5.376	2.248	0.128071	-0.116699	1.05178	94.118
105	Meies(45)	D	50	subsoil	FL	27.6438	50.063	1.811	0.0310066	1.2879	0.524234	4.17192	5.373	2.18706	0.129357	-0.146408	1.05986	92.24
106	Meies(45)	D	60	subsoil	FL	36.1584	51.815	1.433	0.0237052	1.296	0.509302	4.31792	5.596	2.19912	0.102357	-0.206275	1.06935	94.03
107	Meies(45)	D	70	subsoil	FL	35.6907	52.965	1.484	0.0240159	1.29233	0.503809	4.41375	5.704	2.22369	0.106	-0.212659	1.07118	95.732
108	Meies(45)	D	80	subsoil	FL	41.0149	52.171	1.272	0.0208983	1.31705	0.531013	4.34758	5.726	2.30863	0.0908571	-0.192332	1.06376	96.107
109	Meies(45)	D	90	subsoil	FL	39.5458	51.37	1.299	0.0216747	1.34133	0.558653	4.28083	5.742	2.3915	0.0927857	-0.158998	1.05601	96.675
110	Meies(45)	D	0	topsoil	FL	23.8936	45.0555	1.88568	0.0358734	1.32745	0.609118	3.75463	4.98407	2.28701	0.134691	-0.00159208	1.0273	88.5174
111	Meies(45)	D	10	topsoil	FL	25.5491	46.806	1.832	0.0335488	1.25471	0.603464	3.9005	4.894	2.35381	0.130857	0.0528641	1.01195	91.193
112	Meies(45)	D	15	topsoil	FL	27.3463	46.352	1.695	0.031344	1.24836	0.61211	3.86267	4.822	2.36437	0.121071	0.0698907	1.00604	90.699
113	Meies(45)	D	20	topsoil	FL	21.3392	37.621	1.763	0.0401675	1.38401	0.507841	3.13508	4.339	1.59212	0.125929	-0.247829	1.09208	69.197
114	Meies(45)	D	25	topsoil	FL	24.5272	46.43	1.893	0.0349466	1.34809	0.48914	3.86917	5.216	1.89256	0.135214	-0.264975	1.09245	83.82
115	Meies(45)	D	30	subsoil	FL	35.1204	52.224	1.487	0.0244059	1.27619	0.513026	4.352	5.554	2.23269	0.106214	-0.176926	1.06254	94.988
116	Meies(45)	D	40	subsoil	FL	38.3254	53.119	1.386	0.0223649	1.26441	0.511512	4.42658	5.597	2.26425	0.099	-0.174288	1.06035	96.33
117	Meies(45)	D	50	subsoil	FL	36.1915	51.971	1.436	0.0236835	1.30457	0.501121	4.33092	5.65	2.17031	0.102571	-0.231281	1.07558	93.782
118	Meies(45)	D	60	subsoil	FL	50.3719	50.926	1.011	0.0170163	1.32616	0.542419	4.24383	5.628	2.30194	0.0722143	-0.190272	1.06033	94.396
119	Meies(45)	D	70	subsoil	FL	50.3663	51.424	1.021	0.0170182	1.33292	0.53705	4.28533	5.712	2.30144	0.0729286	-0.207764	1.0647	94.98
120	Meies(45)	D	80	subsoil	FL	57.3266	51.422	0.897	0.0149519	1.27883	0.546216	4.28517	5.48	2.34063	0.0640714	-0.141543	1.0466	95.249
121	Meies(45)	D	90	subsoil	FL	50.999	50.132	0.983	0.0168071	1.3352	0.580722	4.17767	5.578	2.42606	0.0702143	-0.12333	1.04344	95.51
122	Meies(45)	D	0	topsoil	FL	21.5779	47.9125	2.22044	0.0397232	1.38318	0.569587	3.99271	5.52262	2.2742	0.158603	-0.124833	1.061	92.0427
123	Meies(45)	D	10	topsoil	FL	21.4004	42.116	1.968	0.0400526	1.33574	0.607519	3.50967	4.688	2.13219	0.140571	-0.000544415	1.03018	82.887
124	Meies(45)	D	15	topsoil	FL	21.311	46.181	2.167	0.0402206	1.32938	0.59492	3.84842	5.116	2.2895	0.154786	-0.018876	1.03488	90.096
125	Meies(45)	D	20	topsoil	FL	17.5614	43.605	2.483	0.0488083	1.4269	0.541589	3.63375	5.185	1.968	0.177357	-0.197297	1.08593	82.761
126	Meies(45)	D	25	topsoil	FL	18.5661	46.898	2.526	0.0461671	1.35383	0.539367	3.90817	5.291	2.10794	0.180429	-0.136596	1.06877	88.442
127	Meies(45)	D	30	subsoil	FL	19.3025	49.202	2.549	0.0444059	1.30678	0.534064	4.10017	5.358	2.18975	0.182071	-0.105431	1.05966	92.145
128	Meies(45)	D	40	subsoil	FL	22.9203	49.737	2.17	0.0373967	1.27993	0.558839	4.14475	5.305	2.31625	0.155	-0.0500633	1.04056	94.272
129	Meies(45)	D	50	subsoil	FL	23.3743	48.829	2.089	0.0366702	1.25581	0.556283	4.06908	5.11	2.26356	0.149214	-0.0332341	1.03581	92.245
130	Meies(45)	D	60	subsoil	FL	34.1061	49.522	1.452	0.0251317	1.27386	0.578152	4.12683	5.257	2.38594	0.103714	-0.0421588	1.02939	94.406
131	Meies(45)	D	70	subsoil	FL	31.4931	52.247	1.659	0.0272169	1.16424	0.54395	4.35392	5.069	2.36831	0.1185	0.00531131	1.01908	96.868
132	Meies(45)	D	80	subsoil	FL	28.6161	51.652	1.805	0.0299532	1.26524	0.551174	4.30433	5.446	2.37244	0.128929	-0.0730286	1.04072	96.862
133	Meies(45)	D	90	subsoil	FL	45.2692	47.261	1.044	0.0189344	1.33658	0.687142	3.93842	5.264	2.70625	0.0745714	0.0945086	0.990574	96.869
134	Meies(56)	E	0	topsoil	FL	17.6743	41.485	2.34719	0.0484965	1.38989	0.544644	3.45708	4.80496	1.88288	0.167657	-0.155109	1.07515	78.7632
135	Meies(56)	E	10	topsoil	FL	24.3355	51.859	2.131	0.0352219	1.37519	0.487104	4.32158	5.943	2.10506	0.152214	-0.295316	1.10025	93.614
136	Meies(56)	E	15	topsoil	FL	28.6175	50.882	1.778	0.0299517	1.32896	0.533646	4.24017	5.635	2.26275	0.127	-0.171809	1.06542	94.499
137	Meies(56)	E	20	topsoil	FL	28.9882	53.976	1.862	0.0295687	1.23299	0.49629	4.498	5.546	2.23231	0.133	-0.151706	1.0601	97.101
138	Meies(56)	E	25	topsoil	FL	27.1266	55.067	2.03	0.0315979	1.23864	0.475058	4.58892	5.684	2.18	0.145	-0.193728	1.07213	97.661
139	Meies(56)	E	30	subsoil	FL	24.369	46.228	1.897	0.0351735	1.24678	0.502974	3.85233	4.803	1.93762	0.1355	-0.135308	1.06021	83.93
140	Meies(56)	E	40	subsoil	FL	25.3569	40.91	1.61337	0.0338032	1.25153	0.517179	3.40917	4.26666	1.76315	0.115241	-0.115759	1.05429	75.0004
141	Meies(56)	E	50	subsoil	FL	24.6555	44.725	1.814	0.0347648	1.26587	0.498731	3.72708	4.718	1.85881	0.129571	-0.164112	1.0671	80.998
142	Meies(56)	E	0	topsoil	FL	18.1409	47.899	2.64038	0.0472491	0.842376	0.572517	3.99158	3.36241	2.28525	0.188599	0.444407	0.924335	90.4658
143	Meies(56)	E	10	topsoil	FL	20.2676	43.393	2.141	0.0422912	1.31606	0.618366	3.61608	4.759	2.23606	0.152929	0.0475406	1.01983	86.07
144	Meies(56)	E	15	topsoil	FL	20.415	45.403	2.224	0.0419859	0.931656	0.528847	3.78358	3.525	2.00094	0.158857	0.251996	0.968491	83.167
145	Meies(56)	E	20	topsoil	FL	24.9958	47.067	1.883	0.0342915	0.924979	0.575371	3.92225	3.628	2.25675	0.1345	0.328638	0.943559	88.686
146	Meies(56)	E	25	topsoil	FL	31.6449	49.018	1.549	0.0270863	0.836999	0.598693	4.08483	3.419	2.44556	0.110643	0.441647	0.909903	93.115
147	Meies(56)	E	30	subsoil	FL	36.2563	51.919	1.432	0.0236412	0.727826	0.559116	4.32658	3.149	2.41906	0.102286	0.46133	0.902398	95.205
148	Meies(56)	E	40	subsoil	FL	49.7979	46.561	0.935	0.0172124	1.35435	0.628224	3.88008	5.255	2.43756	0.0667857	-0.0462665	1.02448	91.752
149	Meies(56)	E	50	subsoil	FL	37.4594	49.821	1.33	0.0228819	1.31463	0.584904	4.15175	5.458	2.42837	0.095	-0.0761727	1.0362	95.463
150	Meies(56)	E	60	subsoil	FL	30.6263	52.371	1.71	0.0279871	0.755915	0.554448	4.36425	3.299	2.41975	0.122143	0.436943	0.911755	96.096
151	Meies(56)	E	70	subsoil	FL	43.9923	51.427	1.169	0.0194839	0.847259	0.578932	4.28558	3.631	2.48106	0.0835	0.369057	0.922349	95.924
152	Meies(56)	E	80	subsoil	FL	35.9897	52.401	1.456	0.0238163	0.805862	0.549808	4.36675	3.519	2.40087	0.104	0.365203	0.926562	95.79
153	Meies(56)	E	90	subsoil	FL	25.8232	54.332	2.104	0.0331928	0.743429	0.499236	4.52767	3.366	2.26037	0.150286	0.354621	0.936239	95.968
154	Meies(56)	E	0	topsoil	FL	18.0942	47.774	2.64029	0.0473711	1.21282	0.602275	3.98117	4.82842	2.39776	0.188592	0.133848	1.00207	93.6068
155	Meies(56)	E	10	topsoil	FL	18.3538	37.919	2.066	0.0467011	1.36364	0.422321	3.15992	4.309	1.3345	0.147571	-0.378898	1.12975	65.646
156	Meies(56)	E	15	topsoil	FL	21.4923	46.144	2.147	0.0398814	1.28311	0.574609	3.84533	4.934	2.20956	0.153357	-0.014252	1.03347	88.578
157	Meies(56)	E	20	topsoil	FL	24.0494	50.624	2.105	0.0356409	1.20322	0.538188	4.21867	5.076	2.27044	0.150357	-0.0199242	1.03171	94.132
158	Meies(56)	E	25	topsoil	FL	28.0147	49.53	1.768	0.0305962	1.25136	0.571956	4.1275	5.165	2.36075	0.126286	-0.0156615	1.02686	94.235
159	Meies(56)	E	30	subsoil	FL	33.7977	50.629	1.498	0.025361	1.24174	0.572458	4.21908	5.239	2.41525	0.107	-0.0207391	1.02421	96.01
160	Meies(56)	E	40	subsoil	FL	58.6221	48.715	0.831	0.0146215	1.3393	0.657826	4.05958	5.437	2.6705	0.0593571	0.0202167	1.00591	97.711
161	Meies(56)	E	50	subsoil	FL	40.5568	49.236	1.214	0.0211344	1.26078	0.597596	4.103	5.173	2.45194	0.0867143	-0.00218916	1.0164	94.854
162	Meies(56)	E	60	subsoil	FL	42.6166	49.35	1.158	0.0201129	1.271	0.629407	4.1125	5.227	2.58844	0.0827143	0.0481502	1.00305	97.15
163	Meies(56)	E	70	subsoil	FL	72.4502	45.064	0.622	0.0118308	1.30454	0.660777	3.75533	4.899	2.48144	0.0444286	0.0525015	0.995748	90.288
164	Meies(56)	E	80	subsoil	FL	47.0366	48.871	1.039	0.0182229	1.2481	0.638139	4.07258	5.083	2.59888	0.0742143	0.0828449	0.992956	96.575
165	Meies(56)	E	90	subsoil	FL	32.7016	51.178	1.565	0.026211	1.21013	0.563387	4.26483	5.161	2.40275	0.111786	-0.00472301	1.02084	96.348
166	Sigig(45)	F	0	topsoil	FL	20.4171	45.2865	2.21806	0.0419815	1.30454	0.645052	3.77388	4.92316	2.43435	0.158433	0.111512	1.00361	91.3773
167	Sigig(45)	F	10	topsoil	FL	17.0293	39.542	2.322	0.0503335	1.36624	0.601089	3.29517	4.502	1.98069	0.165857	-0.0130657	1.04102	78.057
168	Sigig(45)	F	15	topsoil	FL	18.3849	40.079	2.18	0.0466222	1.35722	0.598424	3.33992	4.533	1.99869	0.155714	-0.0205041	1.04009	78.771
169	Sigig(45)	F	20	topsoil	FL	21.0373	45.672	2.171	0.0407439	1.28718	0.586098	3.806	4.899	2.23069	0.155071	0.00724889	1.02875	88.433
170	Sigig(45)	F	25	topsoil	FL	19.4778	46.922	2.409	0.0440062	1.27335	0.584422	3.91017	4.979	2.28519	0.172071	0.0275153	1.02613	90.873
171	Sigig(45)	F	30	subsoil	FL	17.8799	33.65	1.882	0.0479389	1.40541	0.618165	2.80417	3.941	1.73344	0.134429	-0.0252622	1.04227	67.208
172	Sigig(45)	F	0	topsoil	FL	23.5781	47.96	2.03409	0.0363534	1.28943	0.606206	3.99667	5.15342	2.42281	0.145292	0.032044	1.01925	93.9124
173	Sigig(45)	F	10	topsoil	FL	21.6163	44.335	2.051	0.0396526	1.29676	0.652053	3.69458	4.791	2.40906	0.1465	0.1263	0.998165	89.722
174	Sigig(45)	F	15	topsoil	FL	18.3911	41.95	2.281	0.0466065	1.36162	0.573683	3.49583	4.76	2.0055	0.162929	-0.0744356	1.05356	81.079
175	Sigig(45)	F	20	topsoil	FL	20.3282	44.905	2.209	0.0421652	1.30596	0.625888	3.74208	4.887	2.34212	0.157786	0.0723146	1.01355	89.475
176	Sigig(45)	F	25	topsoil	FL	22.4345	47.292	2.108	0.0382064	1.33494	0.594805	3.941	5.261	2.34413	0.150571	-0.0307119	1.03633	92.167
177	Sigig(45)	F	30	subsoil	FL	20.9504	49.799	2.377	0.040913	1.3275	0.337145	4.14992	5.509	1.39912	0.169786	-0.530467	1.1633	80.071
178	Sigig(45)	F	40	subsoil	FL	20.8778	43.071	2.063	0.0410551	1.35516	0.549906	3.58925	4.864	1.97375	0.147357	-0.13218	1.06384	81.578
179	Sigig(45)	F	0	topsoil	FL	20.4264	47.54	2.32738	0.0419624	1.13195	0.42509	3.96167	4.48439	1.68406	0.166241	-0.155879	1.07044	81.2968
180	Sigig(45)	F	10	topsoil	FL	21.1432	46.515	2.2	0.0405399	1.3495	0.513866	3.87625	5.231	1.99187	0.157143	-0.200147	1.08044	85.816
181	Sigig(45)	F	15	topsoil	FL	25.8998	49.909	1.927	0.0330945	1.35992	0.4559	4.15908	5.656	1.89613	0.137643	-0.348832	1.11203	87.83
182	Sigig(45)	F	20	topsoil	FL	22.1487	51.695	2.334	0.0386995	1.30806	0.48627	4.30792	5.635	2.09481	0.166714	-0.219417	1.08388	93.181
183	Sigig(45)	F	25	topsoil	FL	19.8836	49.212	2.475	0.043108	1.24726	0.543892	4.101	5.115	2.2305	0.176786	-0.0301494	1.03987	92.49
184	Sigig(45)	F	30	subsoil	FL	20.4857	47.404	2.314	0.041841	1.23458	0.558149	3.95033	4.877	2.20487	0.165286	0.0072417	1.02957	89.873
185	Bannw(45)	G	0	topsoil	FL	31.1177	47.33	1.521	0.0275452	1.24868		3.94417	4.925		0.108643
186	Bannw(45)	G	10	topsoil	FL	24.1491	46.97	1.945	0.0354938	1.31343	0.621764	3.91417	5.141	2.43369	0.138929	0.036575	1.01748	92.995
187	Bannw(45)	G	15	topsoil	FL	22.7732	46.89	2.059	0.0376382	1.38452	0.607662	3.9075	5.41	2.37444	0.147071	-0.0562791	1.0423	92.35
188	Bannw(45)	G	20	topsoil	FL	29.5309	46.777	1.584	0.0290253	1.43789	0.664734	3.89808	5.605	2.59119	0.113143	-0.0213429	1.0271	95.425
189	Bannw(45)	G	25	topsoil	FL	38.0621	46.55	1.223	0.0225196	1.4418	0.670698	3.87917	5.593	2.60175	0.0873571	-0.0328495	1.0251	94.994
190	Bannw(45)	G	30	subsoil	FL	39.6692	47.008	1.185	0.0216073	1.46069	0.680948	3.91733	5.722	2.6675	0.0846429	-0.0339699	1.0247	96.595
191	Bannw(45)	G	40	subsoil	FL	38.5079	46.402	1.205	0.0222589	1.4239	0.679206	3.86683	5.506	2.62637	0.0860714	0.00128381	1.01637	95.135
192	Bannw(45)	G	50	subsoil	FL	54.7527	45.828	0.837	0.0156548	1.45535	0.682787	3.819	5.558	2.60756	0.0597857	-0.0428169	1.02245	93.944
193	Bannw(45)	G	60	subsoil	FL	60.9678	45.482	0.746	0.0140589	1.51102	0.713475	3.79017	5.727	2.70419	0.0532857	-0.0418894	1.02102	95.222
194	Bannw(45)	G	70	subsoil	FL	53.6939	46.66	0.869	0.0159635	1.4204	0.64798	3.88833	5.523	2.51956	0.0620714	-0.0765523	1.03111	93.365
195	Bannw(45)	G	80	subsoil	FL	50.8009	46.686	0.919	0.0168726	1.45174	0.697436	3.8905	5.648	2.71338	0.0656429	-0.00625149	1.01422	96.667
196	Bannw(45)	G	90	subsoil	FL	34.8561	47.23	1.355	0.0245909	1.42181	0.665139	3.93583	5.596	2.61788	0.0967857	-0.0177581	1.02288	96.067
197	Bannw(45)	G	0	topsoil	FL	28.4122	48.9485	1.7228	0.0301681	1.27328	0.584754	4.07904	5.19378	2.38523	0.123057	-0.0132727	1.02594	94.0288
198	Bannw(45)	G	10	topsoil	FL	24.7672	50.104	2.023	0.034608	1.26194	0.595566	4.17533	5.269	2.48669	0.1445	0.0330213	1.0177	97.183
199	Bannw(45)	G	15	topsoil	FL	28.3329	48.081	1.697	0.0302525	1.35172	0.646082	4.00675	5.416	2.58869	0.121214	0.0312018	1.01489	96.613
200	Bannw(45)	G	20	topsoil	FL	25.5618	48.005	1.878	0.0335322	1.33186	0.609796	4.00042	5.328	2.43944	0.134143	-0.0116729	1.02807	94.242
201	Bannw(45)	G	25	topsoil	FL	24.8496	48.258	1.942	0.0344932	1.35074	0.601222	4.0215	5.432	2.41781	0.138714	-0.0448171	1.03707	94.317
202	Bannw(45)	G	30	subsoil	FL	21.3802	50.436	2.359	0.0400904	1.28194	0.525458	4.203	5.388	2.2085	0.1685	-0.110754	1.05776	93.519
203	Bannw(45)	G	40	subsoil	FL	22.6753	50.974	2.248	0.0378008	1.29384	0.537995	4.24783	5.496	2.28531	0.160571	-0.104444	1.05446	95.283
204	Bannw(45)	G	50	subsoil	FL	27.2613	51.333	1.883	0.0314418	1.26983	0.533458	4.27775	5.432	2.282	0.1345	-0.108585	1.05073	95.16
205	Bannw(45)	G	60	subsoil	FL	31.2373	51.854	1.66	0.0274397	1.24665	0.535431	4.32117	5.387	2.31369	0.118571	-0.0934726	1.04395	95.92
206	Bannw(45)	G	70	subsoil	FL	26.4744	51.625	1.95	0.0323763	1.2394	0.541017	4.30208	5.332	2.3275	0.139286	-0.0602366	1.03934	96.147
207	Bannw(45)	G	80	subsoil	FL	24.8093	52.025	2.097	0.0345493	1.23402	0.536165	4.33542	5.35	2.3245	0.149786	-0.0580435	1.04042	96.664
208	Bannw(45)	G	0	topsoil	FL	23.5376	51.265	2.178	0.0364158	1.25232	0.579284	4.27208	5.35	2.47475	0.155571	0.0154993	1.02344	98.389
209	Bannw(45)	G	10	topsoil	FL	21.8834	50.879	2.325	0.0391686	1.21535	0.569483	4.23992	5.153	2.41456	0.166071	0.0411186	1.0191	96.99
210	Bannw(45)	G	15	topsoil	FL	21.3894	49.431	2.311	0.0400732	1.25387	0.573603	4.11925	5.165	2.36281	0.165071	0.0135557	1.02667	94.712
211	Bannw(45)	G	20	topsoil	FL	24.1398	49.559	2.053	0.0355075	1.31262	0.590493	4.12992	5.421	2.43869	0.146643	-0.0251086	1.03291	96.052
212	Bannw(45)	G	25	topsoil	FL	28.0271	49.608	1.77	0.0305826	1.33745	0.617909	4.134	5.529	2.55444	0.126429	-0.00987888	1.02541	97.778
213	Bannw(45)	G	30	subsoil	FL	32.045	49.189	1.535	0.0267481	1.37226	0.604647	4.09908	5.625	2.4785	0.109643	-0.0827188	1.04074	96.005
214	Bannw(45)	G	40	subsoil	FL	35.574	49.519	1.392	0.0240946	1.34857	0.601708	4.12658	5.565	2.483	0.0994286	-0.0728725	1.03629	96.204
215	Bannw(45)	G	50	subsoil	FL	42.8025	47.896	1.119	0.0200255	1.44488	0.655561	3.99133	5.767	2.61656	0.0799286	-0.073682	1.03344	96.647
216	Bannw(45)	G	60	subsoil	FL	51.0518	48.295	0.946	0.0167897	1.40611	0.680583	4.02458	5.659	2.73906	0.0675714	0.00542647	1.01124	98.725
217	Bannw(45)	G	70	subsoil	FL	28.8066	50.642	1.758	0.0297551	1.37151	0.571171	4.22017	5.788	2.41044	0.125571	-0.139902	1.05729	96.755
218	Bannw(45)	G	80	subsoil	FL	27.5669	50.282	1.824	0.0310932	1.38897	0.578229	4.19017	5.82	2.42287	0.130286	-0.139229	1.05813	96.692
219	Bannw(45)	G	90	subsoil	FL	31.5184	50.461	1.601	0.027195	1.3643	0.574528	4.20508	5.737	2.41594	0.114357	-0.133661	1.05381	96.454
220	Bannw(45)	G	0	topsoil	FL	24.3497	51.34	2.10845	0.0352014	1.24552	0.56481	4.27833	5.32874	2.41645	0.150603	-0.0102935	1.02897	97.4403
221	Bannw(45)	G	10	topsoil	FL	29.3075	50.614	1.727	0.0292466	1.18118	0.572776	4.21783	4.982	2.41588	0.123357	0.0521171	1.00891	95.977
222	Bannw(45)	G	15	topsoil	FL	31.0763	49.66	1.598	0.0275818	1.20967	0.594654	4.13833	5.006	2.46088	0.114143	0.0623871	1.00509	95.638
223	Bannw(45)	G	20	topsoil	FL	27.2585	48.711	1.787	0.0314449	1.23299	0.60259	4.05925	5.005	2.44606	0.127643	0.0665279	1.00695	94.64
224	Bannw(45)	G	25	topsoil	FL	29.0999	47.462	1.631	0.0294551	1.36202	0.621876	3.95517	5.387	2.45962	0.1165	-0.0298976	1.02957	93.834
225	Bannw(45)	G	30	subsoil	FL	31.3813	49.457	1.576	0.0273138	1.27577	0.587328	4.12142	5.258	2.42062	0.112571	-0.0191768	1.02528	95.021
226	Bannw(45)	G	40	subsoil	FL	31.0292	51.074	1.646	0.0276238	1.28026	0.55424	4.25617	5.449	2.35894	0.117571	-0.0889088	1.04295	95.912
227	Bannw(45)	G	50	subsoil	FL	33.7397	50.542	1.498	0.0254046	1.31534	0.569511	4.21183	5.54	2.39869	0.107	-0.100105	1.04408	95.959
228	Bannw(45)	G	60	subsoil	FL	41.0433	49.252	1.2	0.0208839	1.3861	0.614579	4.10433	5.689	2.52244	0.0857143	-0.0942862	1.03923	96.5
229	Bannw(45)	G	70	subsoil	FL	34.6097	49.042	1.417	0.0247659	1.31862	0.585233	4.08683	5.389	2.39175	0.101214	-0.0738609	1.03704	94.116
230	Bannw(45)	G	80	subsoil	FL	25.5496	51.508	2.016	0.0335482	1.29091	0.526214	4.29233	5.541	2.25869	0.144	-0.137833	1.05962	95.204
231	Bannw(45)	G	90	subsoil	FL	23.4519	51.946	2.215	0.0365489	1.30382	0.506127	4.32883	5.644	2.19094	0.158214	-0.181916	1.07289	94.86
232	Devin(71)	H	0	topsoil	FL	54.5102	45.134	0.827991	0.0157244	1.48954	0.740004	3.76117	5.60241	2.78328	0.0591422	0.0376404	1.00238	96.0968
233	Devin(71)	H	10	topsoil	FL	66.1662	44.596	0.674	0.0129544	1.39143	0.765842	3.71633	5.171	2.84612	0.0481429	0.179122	0.964935	95.979
234	Devin(71)	H	15	topsoil	FL	62.6953	44.451	0.709	0.0136716	1.43457	0.759179	3.70425	5.314	2.81219	0.0506429	0.124804	0.979053	95.469
235	Devin(71)	H	20	topsoil	FL	53.7449	44.447	0.827	0.0159484	1.47331	0.759871	3.70392	5.457	2.8145	0.0590714	0.0942824	0.988391	95.763
236	Devin(71)	H	25	topsoil	FL	56.4452	44.253	0.784	0.0151854	1.48193	0.764033	3.68775	5.465	2.81756	0.056	0.0916887	0.988467	95.583
237	Devin(71)	H	30	subsoil	FL	52.2699	44.743	0.856	0.0163984	1.40697	0.750184	3.72858	5.246	2.79712	0.0611429	0.142595	0.97665	95.599
238	Devin(71)	H	40	subsoil	FL	56.8045	45.33	0.798	0.0150893	1.35751	0.665354	3.7775	5.128	2.51337	0.057	0.0184646	1.0067	91.47
239	Devin(71)	H	50	subsoil	FL	41.2985	43.859	1.062	0.0207548	1.42356	0.743827	3.65492	5.203	2.71862	0.0758571	0.126356	0.983977	93.622
240	Devin(71)	H	60	subsoil	FL	50.1787	46.616	0.929	0.0170818	1.39986	0.688267	3.88467	5.438	2.67369	0.0663571	0.0279165	1.00583	95.762
241	Devin(71)	H	70	subsoil	FL	34.2375	47.145	1.377	0.0250352	1.30907	0.644209	3.92875	5.143	2.53094	0.0983571	0.0544566	1.00516	94.16
242	Devin(71)	H	80	subsoil	FL	28.5247	49.091	1.721	0.0300492	1.31853	0.499124	4.09092	5.394	2.04188	0.122929	-0.230135	1.08007	88.876
243	Devin(71)	H	90	subsoil	FL	34.3388	51.886	1.511	0.0249613	1.24172	0.536937	4.32383	5.369	2.32163	0.107929	-0.0929648	1.04196	95.912
244	Devin(71)	H	0	topsoil	FL	57.6407	47.954	0.831947	0.0148705	1.39646	0.663169	3.99617	5.58048	2.65013	0.0594248	-0.0255091	1.01753	96.7685
245	Devin(71)	H	10	topsoil	FL	65.2848	48.376	0.741	0.0131293	1.3343	0.642684	4.03133	5.379	2.59088	0.0529286	-0.00954133	1.01223	95.95
246	Devin(71)	H	15	topsoil	FL	66.6871	46.681	0.7	0.0128532	1.32311	0.693687	3.89008	5.147	2.6985	0.05	0.102826	0.983934	95.704
247	Devin(71)	H	20	topsoil	FL	59.7462	46.841	0.784	0.0143464	1.40287	0.690437	3.90342	5.476	2.69506	0.056	0.0210393	1.0055	96.222
248	Devin(71)	H	25	topsoil	FL	52.7892	46.085	0.873	0.0162371	1.40271	0.704432	3.84042	5.387	2.70531	0.0623571	0.0548629	0.998462	95.63
249	Devin(71)	H	30	subsoil	FL	59.9907	45.293	0.755	0.0142879	1.39969	0.726354	3.77442	5.283	2.74156	0.0539286	0.0958852	0.986745	95.196
250	Devin(71)	H	40	subsoil	FL	50.3242	45.946	0.913	0.0170324	1.36386	0.695561	3.82883	5.222	2.66319	0.0652143	0.0783575	0.993185	94.692
251	Devin(71)	H	50	subsoil	FL	39.4852	46.79	1.185	0.0217079	1.37465	0.653345	3.89917	5.36	2.5475	0.0846429	-0.00283943	1.01699	94.095
252	Devin(71)	H	60	subsoil	FL	32.4357	48.913	1.508	0.0264259	1.29781	0.588095	4.07608	5.29	2.39712	0.107714	-0.0423463	1.03041	94.065
253	Devin(71)	H	70	subsoil	FL	26.5972	46.678	1.755	0.0322269	1.34479	0.617202	3.88983	5.231	2.40081	0.125357	-0.0137033	1.0276	92.077
254	Devin(71)	H	80	subsoil	FL	32.8086	48.163	1.468	0.0261256	1.32126	0.547734	4.01358	5.303	2.19837	0.104857	-0.147419	1.05645	90.108
255	Devin(71)	H	90	subsoil	FL	28.9622	52.074	1.798	0.0295952	1.26973	0.468415	4.3395	5.51	2.03269	0.128429	-0.244116	1.08323	91.905
256	Devin(71)	H	0	topsoil	FL	52.6369	47.11	0.895	0.0162841	1.4914	0.687593	3.92583	5.855	2.69937	0.0639286	-0.0673651	1.02905	97.05
257	Devin(71)	H	10	topsoil	FL	51.851	44.903	0.866	0.0165309	1.42066	0.761341	3.74192	5.316	2.84888	0.0618571	0.151613	0.974495	96.667
258	Devin(71)	H	15	topsoil	FL	55.2522	44.257	0.801	0.0155133	1.47611	0.769234	3.68808	5.444	2.837	0.0572143	0.108903	0.984409	95.894
259	Devin(71)	H	20	topsoil	FL	42.7299	45.08	1.055	0.0200596	1.36078	0.733429	3.75667	5.112	2.75525	0.0753571	0.166257	0.97348	95.331
260	Devin(71)	H	25	topsoil	FL	48.195	44.725	0.928	0.0177849	1.40217	0.750184	3.72708	5.226	2.796	0.0662857	0.151555	0.97545	95.615
261	Devin(71)	H	30	subsoil	FL	55.3843	45.249	0.817	0.0154763	1.39362	0.752254	3.77075	5.255	2.83656	0.0583571	0.157315	0.972278	96.706
262	Devin(71)	H	40	subsoil	FL	54.7916	45.477	0.83	0.0156437	1.43545	0.720414	3.78975	5.44	2.73019	0.0592857	0.0523074	0.998656	95.43
263	Devin(71)	H	50	subsoil	FL	42.7117	46.513	1.089	0.0200681	1.35549	0.704222	3.87608	5.254	2.72962	0.0777857	0.113157	0.986762	96.53
264	Devin(71)	H	60	subsoil	FL	51.3916	46.458	0.904	0.0166787	1.34108	0.703054	3.8715	5.192	2.72187	0.0645714	0.115062	0.983743	96.104
265	Devin(71)	H	70	subsoil	FL	29.9069	46.894	1.568	0.0286604	1.29919	0.53276	3.90783	5.077	2.08194	0.112	-0.147684	1.05842	86.85
266	Devin(71)	H	80	subsoil	FL	33.2443	50.631	1.523	0.0257832	1.18907	0.533078	4.21925	5.017	2.24919	0.108786	-0.0455692	1.03073	93.158
267	Devin(71)	H	90	subsoil	FL	52.2221	50.551	0.968	0.0164134	1.15701	0.594825	4.21258	4.874	2.50575	0.0691429	0.0818805	0.99184	96.485
268	Devin(56)	I	0	topsoil	FL	25.4565	46.7135	1.83503	0.0336709	1.35219	0.623316	3.89279	5.26381	2.42644	0.131074	-0.00454921	1.02639	92.6354
269	Devin(56)	I	10	topsoil	FL	21.0402	43.469	2.066	0.0407384	1.41011	0.568681	3.62242	5.108	2.06	0.147571	-0.150531	1.06819	83.603
270	Devin(56)	I	15	topsoil	FL
271	Devin(56)	I	20	topsoil	FL	25.7578	49.455	1.92	0.033277	1.3098	0.515742	4.12125	5.398	2.1255	0.137143	-0.178483	1.06958	90.781
272	Devin(56)	I	25	topsoil	FL	23.296	53.441	2.294	0.0367936	1.26757	0.460433	4.45342	5.645	2.0505	0.163857	-0.236319	1.08668	94.188
273	Devin(56)	I	30	subsoil	FL	26.7689	54.314	2.029	0.0320202	1.28409	0.465515	4.52617	5.812	2.107	0.144929	-0.256998	1.08826	95.867
274	Devin(56)	I	40	subsoil	FL	31.8166	51.861	1.63	0.0269401	1.25597	0.524484	4.32175	5.428	2.26669	0.116429	-0.126185	1.05175	95.186
275	Devin(56)	I	50	subsoil	FL	30.5211	51.367	1.683	0.0280836	1.33089	0.518621	4.28058	5.697	2.22	0.120214	-0.209401	1.07341	94.267
276	Devin(56)	I	60	subsoil	FL	26.1353	50.99	1.951	0.0327963	1.30331	0.510438	4.24917	5.538	2.16894	0.139357	-0.184049	1.07061	93.182
277	Devin(56)	I	70	subsoil	FL	33.9069	52.454	1.547	0.0252793	1.25184	0.45853	4.37117	5.472	2.00431	0.1105	-0.258941	1.08369	91.542
278	Devin(56)	I	0	topsoil	FL	36.3991	45.804	1.25838	0.0235484	1.45508	0.696424	3.817	5.55404	2.65825	0.0898844	0.0084116	1.01556	95.1484
279	Devin(56)	I	10	topsoil	FL	27.0619	47.223	1.745	0.0316734	1.37907	0.638635	3.93525	5.427	2.51319	0.124643	-0.00678392	1.02545	94.606
280	Devin(56)	I	15	topsoil	FL	20.1457	44.925	2.23	0.0425471	1.36467	0.557579	3.74375	5.109	2.08744	0.159286	-0.121875	1.06238	85.663
281	Devin(56)	I	20	topsoil	FL	18.7328	32.108	1.714	0.0457563	1.31108	0.518492	2.67567	3.508	1.38731	0.122429	-0.136822	1.06852	59.527
282	Devin(56)	I	25	topsoil	FL	33.8383	48.118	1.422	0.0253306	1.31577	0.549337	4.00983	5.276	2.20275	0.101571	-0.1411	1.05427	90.06
283	Devin(56)	I	30	subsoil	FL	34.1247	50.607	1.483	0.0251179	1.35491	0.524409	4.21725	5.714	2.21156	0.105929	-0.23074	1.07652	93.189
284	Devin(56)	I	40	subsoil	FL	28.4705	50.649	1.779	0.0301064	1.31398	0.522227	4.22075	5.546	2.20419	0.127071	-0.179212	1.06738	93.241
285	Devin(56)	I	50	subsoil	FL	30.9172	50.055	1.619	0.0277238	1.31927	0.528079	4.17125	5.503	2.20275	0.115643	-0.179939	1.06578	92.421
286	Devin(56)	I	60	subsoil	FL	28.9084	50.821	1.758	0.0296503	1.28923	0.512387	4.23508	5.46	2.17	0.125571	-0.175507	1.06611	92.759
287	Devin(56)	I	70	subsoil	FL	25.9372	52.056	2.007	0.0330468	1.27686	0.472669	4.338	5.539	2.05044	0.143357	-0.232377	1.08288	92.409
288	Devin(56)	I	80	subsoil	FL	27.6228	53.091	1.922	0.0310303	1.30237	0.459174	4.42425	5.762	2.0315	0.137286	-0.290929	1.096	93.279
289	Devin(56)	I	90	subsoil	FL	37.5745	49.448	1.316	0.0228118	1.3675	0.562576	4.12067	5.635	2.31819	0.094	-0.17391	1.06059	93.49
290	Devin(56)	I	0	topsoil	FL	23.4886	45.8715	1.95292	0.0364918	1.35861	0.602858	3.82262	5.19344	2.3045	0.139495	-0.0434138	1.03822	89.8899
291	Devin(56)	I	10	topsoil	FL	18.0402	45.335	2.513	0.047513	1.3338	0.55439	3.77792	5.039	2.09444	0.1795	-0.0824859	1.05626	86.398
292	Devin(56)	I	15	topsoil	FL	21.0431	44.401	2.11	0.0407327	1.3597	0.541593	3.70008	5.031	2.00394	0.150714	-0.154316	1.06913	83.605
293	Devin(56)	I	20	topsoil	FL	33.4749	49.342	1.474	0.0256055	1.31207	0.507803	4.11183	5.395	2.088	0.105286	-0.219645	1.07412	89.619
294	Devin(56)	I	25	topsoil	FL	35.6607	51.922	1.456	0.0240361	1.23092	0.515273	4.32683	5.326	2.2295	0.104	-0.128269	1.05009	94.376
295	Devin(56)	I	30	subsoil	FL	24.7764	52.179	2.106	0.0345952	1.30673	0.483456	4.34825	5.682	2.10219	0.150429	-0.236035	1.08496	93.602
296	Devin(56)	I	40	subsoil	FL	29.2301	50.422	1.725	0.0293239	1.34775	0.502534	4.20183	5.663	2.11156	0.123214	-0.254706	1.08567	91.595
297	Tourb(56)	J	0	topsoil	FL	39.1722	49.672	1.26804	0.0218814	1.33902	0.585808	4.13933	5.54264	2.42485	0.0905744	-0.101757	1.04185	95.2803
298	Tourb(56)	J	10	topsoil	FL	12.6698	46.46	3.667	0.0676527
299	Tourb(56)	J	15	topsoil	FL	23.4528	46.46	1.981	0.0365476	1.33173	0.590879	3.87167	5.156	2.28769	0.1415	-0.040325	1.03749	90.2
300	Tourb(56)	J	20	topsoil	FL	26.3496	49.59	1.882	0.0325296	1.29462	0.506942	4.1325	5.35	2.09494	0.134429	-0.183143	1.07018	90.341
301	Tourb(56)	J	25	topsoil	FL	29.4855	51.924	1.761	0.02907	1.27155	0.505503	4.327	5.502	2.18731	0.125786	-0.173334	1.06514	94.184
302	Tourb(56)	J	30	subsoil	FL	30.4062	52.694	1.733	0.0281897	1.25115	0.494302	4.39117	5.494	2.17056	0.123786	-0.177975	1.06564	94.65
303	Tourb(56)	J	40	subsoil	FL	49.704	53.73	1.081	0.017245	0.637409	0.474888	4.4775	2.854	2.12631	0.0772143	0.364102	0.921908	91.686
304	Tourb(56)	J	50	subsoil	FL	27.2618	53.733	1.971	0.0314412	1.26894	0.451608	4.47775	5.682	2.02219	0.140786	-0.271401	1.09143	93.741
305	Tourb(56)	J	60	subsoil	FL	31.5833	55.334	1.752	0.0271391	1.26953	0.451784	4.61117	5.854	2.08325	0.125143	-0.284542	1.09149	96.272
306	Tourb(56)	J	70	subsoil	FL	34.6603	54.07	1.56	0.0247298	1.25349	0.488436	4.50583	5.648	2.20081	0.111429	-0.202424	1.06915	96.491
307	Tourb(56)	J	80	subsoil	FL	33.4551	54.03	1.615	0.0256207	1.22821	0.479095	4.5025	5.53	2.15713	0.115357	-0.193155	1.0675	95.689
308	Tourb(56)	J	90	subsoil	FL	34.3284	55.303	1.611	0.0249689	1.22467	0.462466	4.60858	5.644	2.13131	0.115071	-0.224833	1.07493	96.659
309	Tourb(56)	J	0	topsoil	FL	31.2211	48.0803	1.53999	0.027454	1.3392	0.637758	4.00669	5.36578	2.5553	0.11	0.0186735	1.01592	95.8709
310	Tourb(56)	J	10	topsoil	FL	28.525	49.006	1.718	0.0300488	1.29388	0.551902	4.08383	5.284	2.25387	0.122714	-0.0999324	1.04752	92.07
311	Tourb(56)	J	15	topsoil	FL	26.495	47.373	1.788	0.0323512	1.33266	0.546989	3.94775	5.261	2.15937	0.127714	-0.141627	1.05967	88.972
312	Tourb(56)	J	20	topsoil	FL	29.5542	48.794	1.651	0.0290024	1.27983	0.544063	4.06617	5.204	2.21225	0.117929	-0.104697	1.04793	91.045
313	Tourb(56)	J	25	topsoil	FL	39.268	49.085	1.25	0.021828	1.28715	0.587654	4.09042	5.265	2.40375	0.0892857	-0.0463627	1.02796	94.06
314	Tourb(56)	J	30	subsoil	FL	44.9798	49.073	1.091	0.0190562	1.32097	0.596127	4.08942	5.402	2.43781	0.0779286	-0.0715479	1.03218	94.571
315	Tourb(56)	J	40	subsoil	FL	29.1315	48.941	1.68	0.0294232	1.34341	0.570488	4.07842	5.479	2.32669	0.12	-0.114168	1.05061	93.327
316	Tourb(56)	J	50	subsoil	FL	33.5102	49.26	1.47	0.0255786	1.29622	0.573432	4.105	5.321	2.35394	0.105	-0.0726248	1.03734	93.714
317	Tourb(56)	J	60	subsoil	FL	44.4814	50.264	1.13	0.0192697	1.29636	0.582017	4.18867	5.43	2.43788	0.0807143	-0.0745123	1.03308	95.83
318	Tourb(56)	J	70	subsoil	FL	45.1044	49.254	1.092	0.0190035	1.27787	0.578146	4.1045	5.245	2.373	0.078	-0.0645633	1.03039	93.559
319	Tourb(56)	J	0	topsoil	FL	29.9746	46.841	1.56269	0.0285957	1.33956	0.629685	3.90342	5.22886	2.45792	0.111621	0.00559817	1.02005	92.9593
320	Tourb(56)	J	10	topsoil	FL	30.0181	48.119	1.603	0.0285542	1.1918	0.604844	4.00992	4.779	2.42537	0.1145	0.103556	0.995527	93.307
321	Tourb(56)	J	15	topsoil	FL	29.8792	48.225	1.614	0.028687	1.35664	0.611213	4.01875	5.452	2.45631	0.115286	-0.0481537	1.03355	94.592
322	Tourb(56)	J	20	topsoil	FL	22.3841	44.41	1.984	0.0382925	1.30889	0.549944	3.70083	4.844	2.03525	0.141714	-0.0941294	1.05225	83.802
323	Tourb(56)	J	25	topsoil	FL	24.1907	42.358	1.751	0.0354327	1.34029	0.550805	3.52983	4.731	1.94425	0.125071	-0.132382	1.05967	79.948
324	Tourb(56)	J	30	subsoil	FL	27.2247	44.458	1.633	0.031484	1.30262	0.629887	3.70483	4.826	2.33363	0.116643	0.0516025	1.01071	88.255
325	Tourb(56)	J	40	subsoil	FL	32.3327	49.663	1.536	0.0265101	1.29368	0.565683	4.13858	5.354	2.34112	0.109714	-0.0827837	1.04058	94.011
326	Tourb(56)	J	50	subsoil	FL	37.3211	47.659	1.277	0.0229667	1.30754	0.578485	3.97158	5.193	2.2975	0.0912143	-0.0816695	1.03764	90.889
327	Tourb(56)	J	60	subsoil	FL	24.1901	49.88	2.062	0.0354336	1.29551	0.529857	4.15667	5.385	2.20244	0.147286	-0.129495	1.05895	92.566
328	Tourb(56)	J	70	subsoil	FL	28.4195	49.592	1.745	0.0301604	1.33425	0.554333	4.13267	5.514	2.29088	0.124643	-0.1351	1.0564	93.505
329	Tourb(56)	J	80	subsoil	FL	24.2208	50.137	2.07	0.0353887	1.32453	0.531898	4.17808	5.534	2.22231	0.147857	-0.154569	1.06518	93.298
330	Tourb(56)	J	90	subsoil	FL	21.4838	50.53	2.352	0.0398971	1.32325	0.522091	4.21083	5.572	2.19844	0.168	-0.159381	1.06977	93.629
331	Weidl(45)	K	0	topsoil	FL	25.3025	44.0615	1.74139	0.0338758	0.931842	0.589443	3.67179	3.42153	2.16431	0.124385	0.348671	0.938239	83.8534
332	Weidl(45)	K	10	topsoil	FL	23.718	48.859	2.06	0.036139	0.84267	0.566994	4.07158	3.431	2.30856	0.147143	0.399735	0.927171	91.287
333	Weidl(45)	K	15	topsoil	FL	26.3775	50.381	1.91	0.0324952	0.858895	0.561209	4.19842	3.606	2.35619	0.136429	0.361008	0.93412	93.596
334	Weidl(45)	K	20	topsoil	FL	23.8399	49.277	2.067	0.0359542	0.964588	0.500862	4.10642	3.961	2.05675	0.147643	0.145	0.990716	88.213
335	Weidl(45)	K	25	topsoil	FL	31.6709	52.352	1.653	0.027064	0.83779	0.469524	4.36267	3.655	2.04838	0.118071	0.182449	0.974686	90.434
336	Weidl(45)	K	30	subsoil	FL	26.2088	53.23	2.031	0.0327044	0.795566	0.459229	4.43583	3.529	2.03706	0.145071	0.221005	0.969277	91.383
337	Weidl(45)	K	0	topsoil	FL	26.4129	46.9533	1.77767	0.0324517	1.35642	0.5652	3.91278	5.30735	2.2115	0.126976	-0.128661	1.0565	89.4224
338	Weidl(45)	K	10	topsoil	FL	27.2459	48.198	1.769	0.0314595	1.28619	0.58504	4.0165	5.166	2.34981	0.126357	-0.0217362	1.02903	92.73
339	Weidl(45)	K	15	topsoil	FL	28.7272	48.75	1.697	0.0298374	1.25268	0.583677	4.0625	5.089	2.37119	0.121214	0.00418901	1.02133	93.475
340	Weidl(45)	K	20	topsoil	FL	30.1655	28.989	0.961	0.0284147	1.32837	0.556478	2.41575	3.209	1.34431	0.0686429	-0.130165	1.05385	54.668
341	Weidl(45)	K	25	topsoil	FL	29.7943	19.694	0.661	0.0287687	1.42155	0.438408	1.64117	2.333	0.7195	0.0472143	-0.458428	1.13618	34.2
342	Weidl(45)	K	30	subsoil	FL	23.2982	39.77	1.707	0.0367901	1.40307	0.455658	3.31417	4.65	1.51012	0.121929	-0.381382	1.12294	70.289
343	Weidl(45)	K	40	subsoil	FL	32.6789	50.783	1.554	0.0262292	1.33911	0.430434	4.23192	5.667	1.82156	0.111	-0.399553	1.11956	87.149
344	Weidl(45)	K	50	subsoil	FL	33.4436	38.828	1.161	0.0256295	1.33048	0.433354	3.23567	4.305	1.40219	0.0829286	-0.386888	1.11594	66.729
345	Weidl(45)	K	0	topsoil	FL	23.5172	45.153	1.92	0.0364475	1.33971	0.574081	3.76275	5.041	2.16012	0.137143	-0.0822062	1.04789	86.676
346	Weidl(45)	K	10	topsoil	FL	27.9146	46.422	1.663	0.0307059	1.29611	0.569601	3.8685	5.014	2.2035	0.118786	-0.0647907	1.03923	88.355
347	Weidl(45)	K	15	topsoil	FL	24.4591	47.793	1.954	0.035044	1.30011	0.563414	3.98275	5.178	2.24394	0.139571	-0.0681466	1.04332	90.828
348	Weidl(45)	K	20	topsoil	FL	28.2315	46.215	1.637	0.0303612	1.38864	0.481824	3.85125	5.348	1.85563	0.116929	-0.333908	1.10625	82.89
349	Weidl(45)	K	25	topsoil	FL	30.2962	48.08	1.587	0.0282921	1.39468	0.487874	4.00667	5.588	1.95475	0.113357	-0.33405	1.10473	86.531
350	Weidl(45)	K	0	topsoil	FL	22.9811	43.4257	1.88963	0.0372977	1.3217	0.595049	3.61881	4.78296	2.15337	0.134973	-0.019705	1.0329	84.5521
351	Weidl(45)	K	10	topsoil	FL	23.43	47.516	2.028	0.0365832	1.26753	0.567977	3.95967	5.019	2.249	0.144857	-0.0218272	1.03289	90.547
352	Weidl(45)	K	15	topsoil	FL	30.8248	40.473	1.313	0.0278069	1.3612	0.47591	3.37275	4.591	1.60512	0.0937857	-0.325963	1.10235	72.059
353	Weidl(45)	K	20	topsoil	FL	38.5065	47.671	1.238	0.0222597	1.30948	0.413176	3.97258	5.202	1.64138	0.0884286	-0.416345	1.12078	80.373
354	Weidl(45)	K	25	topsoil	FL	39.1308	54.157	1.384	0.0219046	1.28715	0.461727	4.51308	5.809	2.08381	0.0988571	-0.297979	1.09092	94.691
355	Weidl(45)	K	30	subsoil	FL	38.0214	55.169	1.451	0.0225437	1.26854	0.465574	4.59742	5.832	2.14044	0.103643	-0.269759	1.08435	96.699
356	Weidl(45)	K	40	subsoil	FL	27.7574	52.739	1.9	0.0308798	1.30423	0.462779	4.39492	5.732	2.03388	0.135714	-0.286037	1.09467	92.913
357	Vorde(71)	L	0	topsoil	FL	29.3405	49.137	1.67472	0.0292137	1.35599	0.598863	4.09475	5.55246	2.45219	0.119623	-0.0706274	1.03957	95.5993
358	Vorde(71)	L	10	topsoil	FL	28.5807	49.416	1.729	0.0299903	1.98009	0.578102	4.118	8.154	2.38063	0.1235	-0.733912	1.20597	97.389
359	Vorde(71)	L	15	topsoil	FL	28.7673	49.94	1.736	0.0297958	1.36099	0.563626	4.16167	5.664	2.34563	0.124	-0.144353	1.05844	94.87
360	Vorde(71)	L	20	topsoil	FL	29.2496	50.631	1.731	0.0293045	1.36754	0.544884	4.21925	5.77	2.299	0.123643	-0.189861	1.06944	94.916
361	Vorde(71)	L	25	topsoil	FL	22.7261	52.52	2.311	0.0377162	1.3227	0.526414	4.37667	5.789	2.30394	0.165071	-0.15672	1.06747	97.483
362	Vorde(71)	L	30	subsoil	FL	34.7681	55.177	1.587	0.0246531	1.25618	0.500942	4.59808	5.776	2.30337	0.113357	-0.180331	1.06357	99.394
363	Vorde(71)	L	40	subsoil	FL	22.3051	51.547	2.311	0.0384282	1.28341	0.498419	4.29558	5.513	2.141	0.165071	-0.171289	1.07164	93.627
364	Vorde(71)	L	50	subsoil	FL	25.3073	55.018	2.174	0.0338694	1.31106	0.465679	4.58483	6.011	2.13506	0.155286	-0.278095	1.09493	97.364
365	Vorde(71)	L	60	subsoil	FL	23.7376	56.092	2.363	0.036109	1.2943	0.444355	4.67433	6.05	2.07706	0.168786	-0.297265	1.1014	97.738
366	Vorde(71)	L	70	subsoil	FL	28.1651	56.809	2.017	0.0304328	1.26001	0.442694	4.73408	5.965	2.09575	0.144071	-0.283325	1.09366	98.323
367	Vorde(71)	L	0	topsoil	FL	35.2841	49.1495	1.39296	0.0242926	1.34557	0.633562	4.09579	5.51115	2.59494	0.0994973	-0.00556329	1.01961	97.5726
368	Vorde(71)	L	10	topsoil	FL	34.6557	49.731	1.435	0.0247331	1.32714	0.625098	4.14425	5.5	2.59056	0.1025	-0.00274477	1.01924	98.115
369	Vorde(71)	L	15	topsoil	FL	34.6383	50.953	1.471	0.0247455	1.34807	0.577738	4.24608	5.724	2.45312	0.105071	-0.118353	1.04815	97.398
370	Vorde(71)	L	20	topsoil	FL	27.936	51.514	1.844	0.0306824	1.3469	0.581376	4.29283	5.782	2.49575	0.131714	-0.092097	1.04604	99.072
371	Vorde(71)	L	25	topsoil	FL	20.6611	49.814	2.411	0.0414858	1.35504	0.567476	4.15117	5.625	2.35569	0.172214	-0.0956315	1.05502	95.541
372	Vorde(71)	L	30	subsoil	FL	23.8902	53.108	2.223	0.0358784	1.31009	0.542249	4.42567	5.798	2.39981	0.158786	-0.117952	1.0564	99.526
373	Vorde(71)	L	40	subsoil	FL	22.0167	54.161	2.46	0.0389315	1.32893	0.488446	4.51342	5.998	2.20456	0.175714	-0.235239	1.08801	97.892
374	Vorde(71)	L	50	subsoil	FL	25.0489	54.306	2.168	0.0342188	1.27367	0.511449	4.5255	5.764	2.31456	0.154857	-0.148117	1.06269	99.271
375	Vorde(71)	L	60	subsoil	FL	19.4386	54.117	2.784	0.0440949	1.33222	0.513734	4.50975	6.008	2.31681	0.198857	-0.172472	1.07619	99.978
376	Vorde(71)	L	70	subsoil	FL	18.835	54.452	2.891	0.045508	1.28899	0.497984	4.53767	5.849	2.25969	0.2065	-0.156496	1.07325	99.347
377	Vorde(71)	L	80	subsoil	FL	20.6244	54.799	2.657	0.0415597	1.25783	0.491738	4.56658	5.744	2.24556	0.189786	-0.149678	1.06859	99.129
378	Vorde(71)	L	90	subsoil	FL	21.2659	55.334	2.602	0.0403059	1.29273	0.482253	4.61117	5.961	2.22375	0.185857	-0.207307	1.08206	99.477
379	Vorde(71)	L	0	topsoil	FL	28.149	46.8525	1.66444	0.0304502	1.37575	0.651495	3.90437	5.37145	2.54368	0.118889	0.0185877	1.01819	94.5873
380	Vorde(71)	L	10	topsoil	FL	23.4284	50.254	2.145	0.0365856	1.2904	0.582551	4.18783	5.404	2.43962	0.153214	-0.0155467	1.03133	96.837
381	Vorde(71)	L	15	topsoil	FL	22.6013	50.288	2.225	0.0379244	1.34346	0.588525	4.19067	5.63	2.46631	0.158929	-0.0526382	1.0416	97.604
382	Vorde(71)	L	20	topsoil	FL	23.8614	49.25	2.064	0.0359217	1.34303	0.600076	4.10417	5.512	2.46281	0.147429	-0.035108	1.03572	96.231
383	Vorde(71)	L	25	topsoil	FL	21.6145	48.719	2.254	0.039656	1.36185	0.597072	4.05992	5.529	2.42406	0.161	-0.0487387	1.04193	95.287
384	Vorde(71)	L	30	subsoil	FL	19.2692	51.468	2.671	0.0444826	1.28725	0.533968	4.289	5.521	2.29019	0.190786	-0.0858633	1.05483	96.303
385	Vorde(71)	L	40	subsoil	FL	24.1917	52.738	2.18	0.0354312	1.24806	0.506276	4.39483	5.485	2.225	0.155714	-0.12921	1.05888	96.003
386	Vorde(71)	L	50	subsoil	FL	31.1932	51.032	1.636	0.0274786	1.34598	0.559046	4.25267	5.724	2.37744	0.116857	-0.145451	1.05697	96.431
387	Vorde(71)	L	60	subsoil	FL	26.9652	55.09	2.043	0.0317869	1.27689	0.519636	4.59083	5.862	2.38556	0.145929	-0.142259	1.05941	101.164
388	Vorde(71)	L	70	subsoil	FL	19.7467	56.12	2.842	0.043407	1.22801	0.463712	4.67667	5.743	2.16863	0.203	-0.170367	1.07515	99.403
389	Vorde(71)	L	80	subsoil	FL	16.9633	55.063	3.246	0.0505291	1.30149	0.459074	4.58858	5.972	2.1065	0.231857	-0.231755	1.09584	97.985
390	Vorde(71)	L	90	subsoil	FL	18.3045	54.035	2.952	0.0468268	1.27251	0.463658	4.50292	5.73	2.08781	0.210857	-0.204713	1.0863	96.122
391	Somme(71)	M	0	topsoil	FL	45.289	45.6583	1.00815	0.0189261	1.40556	0.699926	3.80486	5.34796	2.66312	0.072011	0.0510714	1.00143	94.6244
392	Somme(71)	M	10	topsoil	FL	43.2189	47.584	1.101	0.0198326	1.31515	0.645705	3.96533	5.215	2.56044	0.0786429	0.0357608	1.00593	94.867
393	Somme(71)	M	15	topsoil	FL	36.0628	49.37	1.369	0.023768	1.26611	0.585918	4.11417	5.209	2.41056	0.0977857	-0.0229738	1.02357	94.517
394	Somme(71)	M	20	topsoil	FL	40.0527	47.102	1.176	0.0214004	1.36962	0.652377	3.92517	5.376	2.56069	0.084	-0.000668761	1.01622	94.625
395	Somme(71)	M	25	topsoil	FL	37.7906	47.465	1.256	0.0226814	1.36597	0.643437	3.95542	5.403	2.54506	0.0897143	-0.0110563	1.01978	94.845
396	Somme(71)	M	30	subsoil	FL	60.9264	47.157	0.774	0.0140685	1.42884	0.622972	3.92975	5.615	2.44813	0.0552857	-0.140694	1.04572	92.716
397	Somme(71)	M	40	subsoil	FL	26.4952	47.4	1.789	0.0323508	1.34076	0.553339	3.95	5.296	2.18569	0.127786	-0.13703	1.05852	89.456
398	Somme(71)	M	50	subsoil	FL	37.5876	47.21	1.256	0.0228039	1.3975	0.560141	3.93417	5.498	2.20369	0.0897143	-0.208807	1.0693	89.223
399	Somme(71)	M	60	subsoil	FL	19.5387	48.163	2.465	0.0438689	1.29012	0.495022	4.01358	5.178	1.98681	0.176071	-0.168468	1.07502	87.595
400	Somme(71)	M	70	subsoil	FL	33.7922	51.229	1.516	0.0253651	1.25601	0.528085	4.26908	5.362	2.25444	0.108286	-0.123743	1.04996	94.178
401	Somme(71)	M	80	subsoil	FL	80.5604	50.028	0.621	0.0106398	1.32166	0.561391	4.169	5.51	2.34044	0.0443571	-0.166959	1.04972	93.606
402	Somme(71)	M	90	subsoil	FL	41.9165	49.168	1.173	0.0204488	1.31988	0.586662	4.09733	5.408	2.40375	0.0837857	-0.0852122	1.03664	94.209
403	Somme(71)	M	0	topsoil	FL	27.2885	49.014	1.79614	0.0314104	1.27082	0.581794	4.0845	5.19066	2.37634	0.128296	-0.0129987	1.02681	94.0222
404	Somme(71)	M	10	topsoil	FL	27.215	47.844	1.758	0.0314952	1.31377	0.624122	3.987	5.238	2.48838	0.125571	0.0289602	1.01638	94.654
405	Somme(71)	M	15	topsoil	FL	30.8466	48.861	1.584	0.0277873	1.27832	0.590931	4.07175	5.205	2.40612	0.113143	-0.0130955	1.02411	94.148
406	Somme(71)	M	20	topsoil	FL	28.7339	48.158	1.676	0.0298304	1.3052	0.602672	4.01317	5.238	2.41863	0.119714	-0.0103677	1.02496	93.77
407	Somme(71)	M	25	topsoil	FL	29.0188	47.968	1.653	0.0295375	1.31237	0.60187	3.99733	5.246	2.40587	0.118071	-0.0200223	1.02716	93.361
408	Somme(71)	M	30	subsoil	FL	23.9687	47.458	1.98	0.0357609	1.32875	0.529984	3.95483	5.255	2.096	0.141429	-0.161502	1.0672	88.229
409	Somme(71)	M	40	subsoil	FL	25.3591	47.878	1.888	0.0338002	1.2582	0.511002	3.98983	5.02	2.03881	0.134857	-0.134793	1.05905	87.407
410	Somme(71)	M	50	subsoil	FL	33.0014	48.314	1.464	0.025973	1.37501	0.496937	4.02617	5.536	2.00075	0.104571	-0.303213	1.09528	87.326
411	Somme(71)	M	60	subsoil	FL	18.5514	49.829	2.686	0.0462037	1.27323	0.503803	4.15242	5.287	2.092	0.191857	-0.127017	1.06641	91.274
412	Somme(71)	M	70	subsoil	FL	18.8506	51.745	2.745	0.0454702	1.25044	0.469553	4.31208	5.392	2.02475	0.196071	-0.174924	1.07783	92.278
413	Somme(71)	M	80	subsoil	FL	25.7078	51.647	2.009	0.0333417	1.21285	0.467786	4.30392	5.22	2.01331	0.1435	-0.177251	1.06932	91.089
414	Somme(71)	M	90	subsoil	FL	23.7636	51.163	2.153	0.0360696	1.24848	0.452656	4.26358	5.323	1.92994	0.153786	-0.234959	1.08579	89.518
415	Somme(71)	M	0	topsoil	FL	46.067	48.5155	1.05315	0.0186064	1.2752	0.618615	4.04296	5.15559	2.50104	0.0752251	0.0178463	1.00949	94.7408
416	Somme(71)	M	10	topsoil	FL	47.6506	46.364	0.973	0.0179881	1.31714	0.678501	3.86367	5.089	2.6215	0.0695	0.0938228	0.990035	94.37
417	Somme(71)	M	15	topsoil	FL	53.8697	45.897	0.852	0.0159114	1.38336	0.706713	3.82475	5.291	2.703	0.0608571	0.0778015	0.992483	95.288
418	Somme(71)	M	20	topsoil	FL	52.6704	47.14	0.895	0.0162737	1.35248	0.684419	3.92833	5.313	2.68863	0.0639286	0.0651767	0.995911	96.366
419	Somme(71)	M	25	topsoil	FL	35.7575	49.095	1.373	0.023971	1.24534	0.599817	4.09125	5.095	2.454	0.0980714	0.0262058	1.01143	94.827
420	Somme(71)	M	30	subsoil	FL	30.136	48.76	1.618	0.0284425	1.28515	0.588802	4.06333	5.222	2.3925	0.115571	-0.0222196	1.02689	93.88
421	Somme(71)	M	40	subsoil	FL	25.3106	47.103	1.861	0.033865	1.2868	0.534313	3.92525	5.051	2.09731	0.132929	-0.116576	1.05454	87.572
422	Somme(71)	M	50	subsoil	FL	23.8821	48.218	2.019	0.0358906	1.2772	0.493602	4.01817	5.132	1.98338	0.144214	-0.182324	1.0725	87.103
423	Somme(71)	M	60	subsoil	FL	25.6089	50.219	1.961	0.0334705	1.21556	0.516557	4.18492	5.087	2.16175	0.140071	-0.0820293	1.04561	91.855
424	Somme(71)	M	70	subsoil	FL	35.5273	49.454	1.392	0.0241263	1.24018	0.570075	4.12117	5.111	2.34938	0.0994286	-0.0276534	1.02501	93.547
425	Somme(71)	M	80	subsoil	FL	93.9812	50.092	0.533	0.00912036	1.30871	0.573235	4.17433	5.463	2.39288	0.0380714	-0.13488	1.04056	94.374
426	Somme(71)	M	90	subsoil	FL	42.0517	48.78	1.16	0.0203831	1.29471	0.582365	4.065	5.263	2.36731	0.0828571	-0.0688324	1.0325	93.08
427	Somme(56)	N	0	topsoil	FL	95.1525	47.708	0.501384	0.00900809	1.33401	0.639074	3.97567	5.30357	2.54075	0.0358132	-0.0288363	1.01397	94.1649
428	Somme(56)	N	10	topsoil	FL	37.4486	43.74	1.168	0.0228885	1.36132	0.676355	3.645	4.962	2.46531	0.0834286	0.0600578	1.00215	89.315
429	Somme(56)	N	15	topsoil	FL	19.6157	38.839	1.98	0.0436969	1.38325	0.589356	3.23658	4.477	1.9075	0.141429	-0.0734461	1.05113	75.816
430	Somme(56)	N	20	topsoil	FL	23.1377	39.82	1.721	0.0370453	1.42813	0.517579	3.31833	4.739	1.7175	0.122929	-0.281833	1.09824	73.76
431	Somme(56)	N	25	topsoil	FL	20.2573	42.439	2.095	0.0423128	1.38099	0.496348	3.53658	4.884	1.75537	0.149643	-0.26136	1.09707	77.504
432	Somme(56)	N	30	subsoil	FL	24.7684	52.088	2.103	0.0346063	1.29266	0.468404	4.34067	5.611	2.03319	0.150214	-0.252031	1.08896	92.333
433	Somme(56)	N	40	subsoil	FL	25.1552	51.392	2.043	0.0340742	1.34776	0.466838	4.28267	5.772	1.99931	0.145929	-0.311859	1.10352	91.196
434	Somme(56)	N	50	subsoil	FL	21.9166	50.211	2.291	0.0391092	1.31517	0.476982	4.18425	5.503	1.99581	0.163643	-0.243878	1.0903	89.938
435	Somme(56)	N	60	subsoil	FL	21.8161	49.828	2.284	0.0392894	1.3024	0.447881	4.15233	5.408	1.85975	0.163143	-0.288771	1.10166	87.276
436	Somme(56)	N	70	subsoil	FL	22.3471	45.074	2.017	0.038356	1.37108	0.462506	3.75617	5.15	1.73725	0.144071	-0.330999	1.11152	80.037
437	Somme(56)	N	80	subsoil	FL	30.883	49.104	1.59	0.0277545	1.27175	0.48077	4.092	5.204	1.96731	0.113571	-0.226945	1.07755	87.375
438	Somme(56)	N	90	subsoil	FL	27.4577	39.237	1.429	0.0312169	1.37992	0.501988	3.26975	4.512	1.64137	0.102071	-0.282296	1.09399	71.44
439	Somme(56)	N	0	topsoil	FL	27.904	46.6315	1.67114	0.0307176	1.28529	0.60099	3.88596	4.99457	2.33542	0.119367	0.00884661	1.02083	90.664
440	Somme(56)	N	10	topsoil	FL	22.6714	36.365	1.604	0.0378072	1.49484	0.577231	3.03042	4.53	1.74925	0.114571	-0.226961	1.0851	70.487
441	Somme(56)	N	15	topsoil	FL	20.3132	41.642	2.05	0.0421964	1.48523	0.501183	3.47017	5.154	1.73919	0.146429	-0.356277	1.12072	76.673
442	Somme(56)	N	20	topsoil	FL	19.593	49.296	2.516	0.0437474	1.30842	0.422666	4.108	5.375	1.73631	0.179714	-0.331848	1.11577	84.968
443	Somme(56)	N	25	topsoil	FL	20.432	48.669	2.382	0.041951	1.35018	0.453292	4.05575	5.476	1.83844	0.170143	-0.317746	1.1109	85.942
444	Somme(56)	N	30	subsoil	FL	18.8055	46.412	2.468	0.0455793	1.43833	0.486889	3.86767	5.563	1.88312	0.176286	-0.327819	1.11614	84.573
445	Somme(56)	N	40	subsoil	FL	17.5976	48.411	2.751	0.0487079	1.35416	0.478714	4.03425	5.463	1.93125	0.1965	-0.250604	1.09918	87.525
446	Somme(56)	N	50	subsoil	FL	17.67	47.497	2.688	0.0485083	1.31857	0.478625	3.95808	5.219	1.89444	0.192	-0.215793	1.09033	85.715
447	Somme(56)	N	60	subsoil	FL	18.5952	38.399	2.065	0.046095	1.37222	0.482747	3.19992	4.391	1.54475	0.1475	-0.268444	1.10168	69.571
448	Somme(56)	N	70	subsoil	FL	20.9374	33.793	1.614	0.0409383	1.43107	0.547569	2.81608	4.03	1.542	0.115286	-0.213113	1.08398	64.109
449	Somme(56)	N	80	subsoil	FL	16.9519	40.193	2.371	0.0505632	1.36352	0.470194	3.34942	4.567	1.57488	0.169357	-0.271444	1.10578	72.329
450	Somme(56)	N	90	subsoil	FL	15.9404	43.039	2.7	0.0537718	1.36202	0.48082	3.58658	4.885	1.7245	0.192857	-0.239066	1.1001	78.216
451	Somme(56)	N	0	topsoil	FL	23.9417	46.148	1.92751	0.0358012	1.32528	0.612754	3.84567	5.0966	2.35645	0.137679	0.00762644	1.02494	90.8753
452	Somme(56)	N	10	topsoil	FL	14.4355	41.603	2.882	0.0593776	1.46239	0.533363	3.46692	5.07	1.84912	0.205857	-0.217536	1.09892	79.141
453	Somme(56)	N	15	topsoil	FL	15.8623	44.7	2.818	0.0540364	1.38416	0.527265	3.725	5.156	1.96406	0.201286	-0.167522	1.08241	84.099
454	Somme(56)	N	20	topsoil	FL	15.8997	46.618	2.932	0.0539093	1.40701	0.515981	3.88483	5.466	2.0045	0.209429	-0.21332	1.09376	87.088
455	Somme(56)	N	25	topsoil	FL	16.3237	44.58	2.731	0.0525091	1.42934	0.520962	3.715	5.31	1.93538	0.195071	-0.229888	1.09685	83.587
456	Somme(56)	N	30	subsoil	FL	17.618	46.811	2.657	0.0486516	1.45299	0.440169	3.90092	5.668	1.71706	0.189786	-0.426699	1.14316	82.609
457	Somme(56)	N	40	subsoil	FL	17.6362	40.087	2.273	0.0486014	1.42221	0.468388	3.34058	4.751	1.56469	0.162357	-0.339627	1.12136	72.146
458	Somme(56)	N	50	subsoil	FL	20.7634	33.782	1.627	0.0412815	1.45249	0.54122	2.81517	4.089	1.52363	0.116214	-0.246205	1.09251	63.876
459	Somme(56)	N	60	subsoil	FL	18.6743	41.569	2.226	0.0458996	1.29587	0.561115	3.46408	4.489	1.94375	0.159	-0.0359402	1.04341	79.384
460	Somme(56)	N	70	subsoil	FL	23.5884	44.7	1.895	0.0363375	0.990604	0.54547	3.725	3.69	2.03187	0.135357	0.209348	0.974916	82.795
461	Somme(56)	N	80	subsoil	FL	24.1347	44.794	1.856	0.035515	1.209	0.582918	3.73283	4.513	2.17594	0.132571	0.0633806	1.01079	85.978
462	Somme(56)	N	90	subsoil	FL	20.5563	40.907	1.99	0.0416974	1.29953	0.584075	3.40892	4.43	1.99106	0.142143	-0.00629127	1.03285	79.184
463	Meies(71)	O	0	topsoil	FL	21.2989	45.205	2.12241	0.0402435	1.45535	0.604306	3.76708	5.48244	2.27647	0.151601	-0.126011	1.06169	89.2334
464	Meies(71)	O	10	topsoil	FL	21.5665	47.015	2.18	0.0397442	1.36909	0.524833	3.91792	5.364	2.05625	0.155714	-0.200198	1.07986	87.459
465	Meies(71)	O	15	topsoil	FL	20.8389	47.471	2.278	0.0411319	1.41206	0.546887	3.95592	5.586	2.16344	0.162714	-0.194893	1.07957	89.95
466	Meies(71)	O	20	topsoil	FL	18.6662	48.196	2.582	0.0459196	1.38982	0.564336	4.01633	5.582	2.26656	0.184429	-0.123393	1.06529	92.625
467	Meies(71)	O	25	topsoil	FL	22.0987	47.026	2.128	0.0387871	1.34224	0.51892	3.91883	5.26	2.03356	0.152	-0.188034	1.0761	86.951
468	Meies(71)	O	30	subsoil	FL	26.1164	52.964	2.028	0.0328201	1.30322	0.47554	4.41367	5.752	2.09888	0.144857	-0.253684	1.08804	94.326
469	Meies(71)	O	40	subsoil	FL	30.2614	51.868	1.714	0.0283246	1.35829	0.500699	4.32233	5.871	2.16419	0.122429	-0.271922	1.08922	94.08
470	Meies(71)	O	50	subsoil	FL	31.3846	53.448	1.703	0.0273109	1.32375	0.496688	4.454	5.896	2.21225	0.121643	-0.248444	1.08259	96.443
471	Meies(71)	O	60	subsoil	FL	37.3229	53.745	1.44	0.0229656	1.30952	0.492004	4.47875	5.865	2.20356	0.102857	-0.256613	1.08138	96.307
472	Meies(71)	O	70	subsoil	FL	38.6182	53.602	1.388	0.0221953	1.33988	0.506553	4.46683	5.985	2.26269	0.0991429	-0.260184	1.08169	97.178
473	Meies(71)	O	80	subsoil	FL	36.6443	53.061	1.448	0.0233909	1.36032	0.492282	4.42175	6.015	2.17675	0.103429	-0.305584	1.09394	95.352
474	Meies(71)	O	90	subsoil	FL	29.6882	51.984	1.751	0.0288715	1.32064	0.513273	4.332	5.721	2.2235	0.125071	-0.207476	1.07352	95.032
475	Meies(71)	O	0	topsoil	FL	20.0057	33.1387	1.65646	0.042845	1.41309	0.556697	2.76156	3.90232	1.53735	0.118319	-0.17116	1.07492	63.295
476	Meies(71)	O	10	topsoil	FL	21.5696	19.046	0.883	0.0397384	1.49323	0.59989	1.58717	2.37	0.952125	0.0630714	-0.174232	1.07336	37.533
477	Meies(71)	O	15	topsoil	FL	33.7958	49.308	1.459	0.0253624	1.31516	0.564477	4.109	5.404	2.31944	0.104214	-0.11012	1.04655	93.282
478	Meies(71)	O	20	topsoil	FL	44.7835	50.471	1.127	0.0191397	1.34263	0.56425	4.20592	5.647	2.37319	0.0805	-0.156714	1.05353	95.216
479	Meies(71)	O	25	topsoil	FL	40.2572	50.08	1.244	0.0212916	1.33275	0.56897	4.17333	5.562	2.3745	0.0888571	-0.130933	1.0487	94.878
480	Meies(71)	O	30	subsoil	FL	65.2486	48.284	0.74	0.0131366	1.37511	0.580146	4.02367	5.533	2.33431	0.0528571	-0.175413	1.05371	91.906
481	Meies(71)	O	40	subsoil	FL	43.4014	50.389	1.161	0.0197492	1.326	0.561968	4.19908	5.568	2.35975	0.0829286	-0.14282	1.05052	94.874
482	Meies(71)	O	50	subsoil	FL	42.4475	49.706	1.171	0.020193	1.34181	0.557528	4.14217	5.558	2.30938	0.0836429	-0.166174	1.05669	93.385
483	Meies(71)	O	60	subsoil	FL	42.9345	50.448	1.175	0.019964	1.3235	0.572699	4.204	5.564	2.40762	0.0839286	-0.118212	1.04453	95.709
484	Meies(71)	O	70	subsoil	FL	34.9874	52.726	1.507	0.0244986	1.30842	0.504429	4.39383	5.749	2.21638	0.107643	-0.226072	1.07489	95.444
485	Meies(71)	O	80	subsoil	FL	34.5542	51.935	1.503	0.0248057	1.31772	0.528834	4.32792	5.703	2.28875	0.107357	-0.185639	1.06501	95.761
486	Meies(71)	O	90	subsoil	FL	52.9204	50.539	0.955	0.0161968	1.34059	0.58115	4.21158	5.646	2.44756	0.0682143	-0.129698	1.04457	96.301
487	Meies(71)	O	0	topsoil	FL	18.9541	42.9877	2.26799	0.0452221	1.41959	0.594492	3.58231	5.08542	2.12965	0.161999	-0.0949444	1.05765	84.4155
488	Meies(71)	O	10	topsoil	FL	17.1884	39.86	2.319	0.0498674	1.26653	0.50673	3.32167	4.207	1.68319	0.165643	-0.103471	1.06327	73.317
489	Meies(71)	O	15	topsoil	FL	23.5206	25.073	1.066	0.0364422	1.42432	0.504776	2.08942	2.976	1.05469	0.0761429	-0.305442	1.10369	45.99
490	Meies(71)	O	20	topsoil	FL	27.6253	33.841	1.225	0.0310275	1.41521	0.510623	2.82008	3.991	1.44	0.0875	-0.300878	1.09849	62.097
491	Meies(71)	O	25	topsoil	FL	24.9663	28.886	1.157	0.034332	1.46355	0.521308	2.40717	3.523	1.25487	0.0826429	-0.317935	1.10523	53.644
492	Meies(71)	O	30	subsoil	FL	28.2539	36.278	1.284	0.0303372	1.36215	0.535862	3.02317	4.118	1.62	0.0917143	-0.199412	1.07261	67.6
493	Meies(71)	O	40	subsoil	FL	38.461	45.884	1.193	0.022286	1.31575	0.55959	3.82367	5.031	2.13969	0.0852143	-0.129714	1.04914	86.343
494	Meies(71)	O	50	subsoil	FL	44.2705	46.484	1.05	0.0193615	1.26547	0.545881	3.87367	4.902	2.11456	0.075	-0.11562	1.04343	86.269
495	Meies(71)	O	60	subsoil	FL	44.5353	43.511	0.977	0.0192464	1.36683	0.603054	3.62592	4.956	2.18662	0.0697857	-0.102979	1.04018	84.43
496	Meies(71)	O	70	subsoil	FL	33.3118	52.033	1.562	0.0257309	1.27742	0.503536	4.33608	5.539	2.18338	0.111571	-0.193155	1.06759	94.068
497	Meies(71)	O	80	subsoil	FL	32.2304	53.438	1.658	0.0265942	1.2975	0.488515	4.45317	5.778	2.17544	0.118429	-0.240691	1.08012	95.681
498	Meies(71)	O	90	subsoil	FL	34.1147	54.14	1.587	0.0251253	1.26428	0.470599	4.51167	5.704	2.12319	0.113357	-0.247703	1.08077	95.402
499	JouxD(56)	P	0	topsoil	NL	28.1178	45.138	1.60532	0.030484	1.42356	0.653135	3.7615	5.35473	2.45677	0.114665	-0.0258405	1.02932	91.4063
500	JouxD(56)	P	10	topsoil	NL	23.8314	40.99	1.72	0.035967	1.43684	0.563406	3.41583	4.908	1.9245	0.122857	-0.202126	1.07751	78.41
501	JouxD(56)	P	15	topsoil	NL	28.1261	49.08	1.745	0.030475	1.38435	0.524924	4.09	5.662	2.14694	0.124643	-0.24308	1.08363	90.838
502	JouxD(56)	P	20	topsoil	NL	28.02	53.294	1.902	0.0305904	1.35933	0.502205	4.44117	6.037	2.23037	0.135857	-0.263147	1.08873	96.919
503	JouxD(56)	P	25	topsoil	NL	34.2142	53.819	1.573	0.0250522	1.31351	0.511646	4.48492	5.891	2.29469	0.112357	-0.215066	1.07256	97.998
504	JouxD(56)	P	30	subsoil	NL	33.3272	52.857	1.586	0.025719	1.31245	0.509436	4.40475	5.781	2.24394	0.113286	-0.216418	1.07339	96.127
505	JouxD(56)	P	40	subsoil	NL	29.5261	54.889	1.859	0.02903	1.31349	0.469766	4.57408	6.008	2.14875	0.132786	-0.286865	1.09349	97.136
506	JouxD(56)	P	50	subsoil	NL	26.6859	53.265	1.996	0.0321197	1.32898	0.468713	4.43875	5.899	2.0805	0.142571	-0.295193	1.09789	94.448
507	JouxD(56)	P	60	subsoil	NL	27.2754	55.069	2.019	0.0314255	1.27215	0.476702	4.58908	5.838	2.18763	0.144214	-0.224469	1.07969	97.928
508	JouxD(56)	P	70	subsoil	NL	22.9762	50.249	2.187	0.0373056	1.30104	0.483025	4.18742	5.448	2.02263	0.156214	-0.223075	1.08375	90.246
509	JouxD(56)	P	80	subsoil	NL	23.2221	46.746	2.013	0.0369107	1.32717	0.491898	3.8955	5.17	1.91619	0.143786	-0.232645	1.08584	84.588
510	JouxD(56)	P	0	topsoil	NL	35.105	46.3383	1.31999	0.0244166	1.43172	0.663749	3.86152	5.52863	2.56308	0.0942851	-0.0309753	1.02606	94.1962
511	JouxD(56)	P	10	topsoil	NL	24.0607	47.544	1.976	0.0356241	1.28622	0.616182	3.962	5.096	2.44131	0.141143	0.0530171	1.01346	93.677
512	JouxD(56)	P	15	topsoil	NL	22.2287	49.57	2.23	0.0385602	1.24285	0.586867	4.13083	5.134	2.42425	0.159286	0.0465662	1.01728	95.722
513	JouxD(56)	P	20	topsoil	NL	18.9752	46.584	2.455	0.0451719	1.38228	0.560133	3.882	5.366	2.17444	0.175357	-0.126495	1.0655	89.196
514	JouxD(56)	P	25	topsoil	NL	19.4533	48.575	2.497	0.0440615	1.32933	0.522954	4.04792	5.381	2.11687	0.178357	-0.151233	1.07085	90.323
515	JouxD(56)	P	30	subsoil	NL	20.6619	50.167	2.428	0.0414843	1.31106	0.478028	4.18058	5.481	1.99844	0.173429	-0.230551	1.08875	90.051
516	JouxD(56)	P	40	subsoil	NL	21.8489	54.382	2.489	0.0392304	1.25446	0.335267	4.53183	5.685	1.51937	0.177786	-0.466234	1.14598	86.866
517	JouxD(56)	P	50	subsoil	NL	21.6556	52.818	2.439	0.0395807	1.2907	0.45875	4.4015	5.681	2.01919	0.174214	-0.254455	1.0933	93.245
518	JouxD(56)	P	60	subsoil	NL	21.7604	49.222	2.262	0.0393901	1.31624	0.495922	4.10183	5.399	2.03419	0.161571	-0.206227	1.0811	89.43
519	JouxD(56)	P	70	subsoil	NL	27.1341	46.535	1.715	0.0315891	1.33783	0.506893	3.87792	5.188	1.96569	0.1225	-0.229279	1.08101	84.889
520	JouxD(56)	P	0	topsoil	NL	29.8816	46.629	1.56046	0.0286846	1.41205	0.658895	3.88575	5.48688	2.5603	0.111461	-0.00820889	1.02357	94.6411
521	JouxD(56)	P	10	topsoil	NL	22.5517	47.584	2.11	0.038008	1.30279	0.596387	3.96533	5.166	2.36488	0.150714	0.00400795	1.0275	92.698
522	JouxD(56)	P	15	topsoil	NL	21.2577	49.403	2.324	0.0403214	1.35101	0.523268	4.11692	5.562	2.15425	0.166	-0.183511	1.07612	91.757
523	JouxD(56)	P	20	topsoil	NL	21.5025	50.832	2.364	0.0398624	1.33097	0.511184	4.236	5.638	2.16538	0.168857	-0.189018	1.07715	93.48
524	JouxD(56)	P	25	topsoil	NL	22.8332	50.918	2.23	0.0375393	1.38293	0.540737	4.24317	5.868	2.29444	0.159286	-0.188837	1.07536	95.727
525	JouxD(56)	P	30	subsoil	NL	23.2245	51.721	2.227	0.0369068	1.36587	0.529036	4.31008	5.887	2.28019	0.159071	-0.197075	1.07695	96.318
526	JouxD(56)	P	40	subsoil	NL	20.3692	51.534	2.53	0.0420804	1.31796	0.500859	4.2945	5.66	2.15094	0.180714	-0.190006	1.07906	94.139
527	Ruech(71)	Q	0	topsoil	NL	32.0924	46.4317	1.44681	0.0267086	1.41847	0.661853	3.86931	5.48851	2.56091	0.103344	-0.0146433	1.02369	94.3416
528	Ruech(71)	Q	10	topsoil	NL	32.0946	47.147	1.469	0.0267067	1.43907	0.636801	3.92892	5.654	2.50194	0.104929	-0.0853516	1.04137	94.301
529	Ruech(71)	Q	15	topsoil	NL	32.819	48.244	1.47	0.0261172	1.39441	0.603448	4.02033	5.606	2.42606	0.105	-0.109164	1.04688	94.137
530	Ruech(71)	Q	20	topsoil	NL	30.4405	48.096	1.58	0.028158	1.41018	0.590491	4.008	5.652	2.36669	0.112857	-0.144724	1.0573	93.195
531	Ruech(71)	Q	25	topsoil	NL	34.0693	47.186	1.385	0.0251588	1.43865	0.617503	3.93217	5.657	2.42813	0.0989286	-0.128165	1.05091	93.078
532	Ruech(71)	Q	30	subsoil	NL	28.7966	50.826	1.765	0.0297654	1.34459	0.509473	4.2355	5.695	2.15788	0.126071	-0.236344	1.08141	92.812
533	Ruech(71)	Q	40	subsoil	NL	28.1605	51.421	1.826	0.0304378	1.34093	0.460245	4.28508	5.746	1.97219	0.130429	-0.329128	1.10511	90.548
534	Ruech(71)	Q	0	topsoil	NL	34.8734	51.2893	1.47073	0.0245787	1.33401	0.560418	4.27411	5.70169	2.39529	0.105052	-0.139434	1.05329	96.7864
535	Ruech(71)	Q	10	topsoil	NL	26.9547	51.16	1.898	0.0317994	1.27365	0.558366	4.26333	5.43	2.3805	0.135571	-0.0615213	1.03923	96.576
536	Ruech(71)	Q	15	topsoil	NL	22.6213	47.007	2.078	0.037891	1.35503	0.61009	3.91725	5.308	2.38987	0.148429	-0.0211792	1.03371	92.631
537	Ruech(71)	Q	20	topsoil	NL	24.7019	48.144	1.949	0.0346995	1.35419	0.579854	4.012	5.433	2.32638	0.139214	-0.0903806	1.04862	92.748
538	Ruech(71)	Q	25	topsoil	NL	23.9937	49.235	2.052	0.0357237	1.29737	0.525404	4.10292	5.323	2.15569	0.146571	-0.139391	1.06164	91.101
539	Ruech(71)	Q	30	subsoil	NL	24.9319	49.415	1.982	0.0343794	1.34073	0.483907	4.11792	5.521	1.99269	0.141571	-0.269775	1.09323	88.801
540	Ruech(71)	Q	40	subsoil	NL	35.4514	53.248	1.502	0.024178	1.26517	0.466412	4.43733	5.614	2.06962	0.107286	-0.259817	1.08309	93.478
541	Ruech(71)	Q	50	subsoil	NL	32.7828	52.518	1.602	0.0261461	1.29921	0.4991	4.3765	5.686	2.18431	0.114429	-0.222573	1.07525	94.755
542	Ruech(71)	Q	60	subsoil	NL	33.2891	53.429	1.605	0.0257485	1.2126	0.493875	4.45242	5.399	2.19894	0.114643	-0.147604	1.05621	95.616
543	Ruech(71)	Q	70	subsoil	NL	35.1178	53.344	1.519	0.0244076	1.2494	0.488349	4.44533	5.554	2.17088	0.1085	-0.199479	1.06818	95.151
544	Ruech(71)	Q	80	subsoil	NL	33.2837	53.254	1.6	0.0257526	1.28306	0.498667	4.43783	5.694	2.213	0.114286	-0.208467	1.07143	95.956
545	Ruech(71)	Q	90	subsoil	NL	12.0358	52.392	4.353	0.0712159	1.33372	0.465443	4.366	5.823	2.03213	0.310929	-0.189181	1.10071	95.082
546	Ruech(71)	Q	0	topsoil	NL	55.1184	45.416	0.823971	0.0155509	1.47995	0.695406	3.78467	5.60112	2.63188	0.0588551	-0.0424845	1.02228	93.9512
547	Ruech(71)	Q	10	topsoil	NL	55.8795	46.38	0.83	0.0153391	1.4132	0.688826	3.865	5.462	2.66231	0.0592857	0.010474	1.00889	95.269
548	Ruech(71)	Q	15	topsoil	NL	40.312	47.931	1.189	0.0212627	1.31865	0.626025	3.99425	5.267	2.5005	0.0849286	-0.00280761	1.01665	94.395
549	Ruech(71)	Q	20	topsoil	NL	53.456	46.774	0.875	0.0160345	1.38051	0.655797	3.89783	5.381	2.55619	0.0625	-0.0208128	1.01723	93.929
550	Ruech(71)	Q	25	topsoil	NL	43.827	47.377	1.081	0.0195574	1.42145	0.653782	3.94808	5.612	2.58119	0.0772143	-0.0552121	1.02847	95.369
551	BIF	R	12.5	topsoil	FL	23.4078	45.973	1.964	0.0366178
552	BIF	R	12.5	topsoil	FL
553	BIF	R	57.5	subsoil	FL	19.2471	37.936	1.971	0.0445337
554	BIF	R	57.5	subsoil	FL
555	BIF	R	87.5	subsoil	FL	22.2917	21.779	0.977	0.0384512
556	BIF	R	87.5	subsoil	FL
557	BIF	R	12.5	topsoil	FL	21.6043	47.119	2.181	0.0396746
558	BIF	R	12.5	topsoil	FL
559	BIF	R	57.5	subsoil	FL	20.8607	40.428	1.938	0.0410889
560	BIF	R	57.5	subsoil	FL
561	BIF	R	87.5	subsoil	FL	21.6282	46.89	2.168	0.0396307
562	BIF	R	87.5	subsoil	FL
563	BIF	R	12.5	topsoil	FL	24.1219	48.895	2.027	0.0355339
564	BIF	R	12.5	topsoil	FL
565	BIF	R	57.5	subsoil	FL	22.1943	40.216	1.812	0.03862
566	BIF	R	57.5	subsoil	FL
567	BIF	R	87.5	subsoil	FL	20.4859	21.121	1.031	0.0418406
568	BIF	R	87.5	subsoil	FL
569	BIF	R	12.5	topsoil	FL	18.8971	48.471	2.565	0.0453585
570	BIF	R	12.5	topsoil	FL
571	BIF	R	57.5	subsoil	FL	24.5832	44.9135	1.827	0.034867
572	BIF	R	57.5	subsoil	FL
573	BIF	R	87.5	subsoil	FL
574	BIF	R	87.5	subsoil	FL
575	CGL	S	7.5	topsoil	GL	12.4608	18.016	1.44581	0.068787	1.63011	0.409781	1.50133	2.44734	0.615218	0.103272	-0.604185	1.20264	31.7526
576	CGL	S	7.5	topsoil	GL
577	CGL	S	17.5	topsoil	GL	13.2563	17.516	1.32133	0.0646593	1.65587	0.656439	1.45967	2.41701	0.958182	0.094381	-0.14901	1.08575	36.5853
578	CGL	S	17.5	topsoil	GL	12.2172	17.02	1.39312	0.0701589	1.68635	0.591115	1.41833	2.39181	0.838398	0.0995087	-0.293647	1.12603	34.2193
579	CGL	S	27.5	topsoil	GL	12.4014	18.143	1.46298	0.0691168	1.62439	0.510824	1.51192	2.45593	0.772324	0.104499	-0.395386	1.15068	34.4191
580	CGL	S	27.5	topsoil	GL
581	CGL	S	37.5	subsoil	GL	14.9947	25.456	1.69767	0.0571631	1.55598	0.610451	2.12133	3.30075	1.29497	0.121262	-0.163587	1.08377	51.1739
582	CGL	S	37.5	subsoil	GL
583	CGL	S	47.5	subsoil	GL	18.1476	39.562	2.18002	0.0472318	1.31771	0.530225	3.29683	4.34429	1.74806	0.155715	-0.11557	1.06432	74.0553
584	CGL	S	47.5	subsoil	GL	16.9173	38.188	2.25733	0.0506666	1.37482	0.423189	3.18233	4.37514	1.34673	0.161238	-0.376445	1.13211	66.3681
585	CGL	S	57.5	subsoil	GL	15.8877	33.772	2.12567	0.05395	1.40274	0.587814	2.81433	3.94779	1.6543	0.151833	-0.065266	1.05678	66.3143
586	CGL	S	57.5	subsoil	GL
587	CGL	S	2.5	topsoil	GL	13.5544	18.303	1.35033	0.0632371	1.70836	0.783215	1.52525	2.60567	1.1946	0.0964524	0.0477849	1.03548	41.3726
588	CGL	S	2.5	topsoil	GL	13.4313	18.549	1.38102	0.0638166	1.70268	0.790578	1.54575	2.63192	1.22204	0.0986446	0.0699252	1.03038	42.1145
589	CGL	S	17.5	topsoil	GL	13.6868	17.51	1.27933	0.0626254	1.69519	0.741355	1.45917	2.47356	1.08176	0.091381	-0.0246001	1.05312	38.5711
590	CGL	S	17.5	topsoil	GL
591	CGL	S	27.5	topsoil	GL	12.3311	17.415	1.41228	0.0695107	1.56664	0.725336	1.45125	2.27359	1.05264	0.100877	0.0925622	1.02899	37.9432
592	CGL	S	27.5	topsoil	GL
593	CGL	S	37.5	subsoil	GL	10.967	20.273	1.84855	0.0781569	1.78676		1.68942	3.01857		0.13204
594	CGL	S	37.5	subsoil	GL
595	CGL	S	47.5	subsoil	GL	15.2121	28.007	1.8411	0.0563462	1.35631	0.663901	2.33392	3.16551	1.54949	0.131507	0.140532	1.00713	57.8055
596	CGL	S	47.5	subsoil	GL
597	CGL	S	7.5	topsoil	GL	13.6178	16.827	1.23567	0.0629431	1.6787	0.70269	1.40225	2.35396	0.985348	0.0882619	-0.0844921	1.06833	36.1822
598	CGL	S	7.5	topsoil	GL	12.7863	16.894	1.32126	0.0670362	1.6701	0.720303	1.40783	2.35122	1.01407	0.0943758	-0.0283864	1.05737	36.7915
599	CGL	S	17.5	topsoil	GL	12.838	16.349	1.27349	0.0667661	1.52853	0.810394	1.36242	2.08249	1.10409	0.0909632	0.29256	0.976935	37.3705
600	CGL	S	17.5	topsoil	GL
601	CGL	S	25	topsoil	GL	12.7159	16.384	1.28846	0.067407	1.5779	0.620183	1.36533	2.15437	0.846757	0.092033	-0.135317	1.08438	33.3749
602	CGL	S	25	topsoil	GL
603	CGL	S	37.5	subsoil	GL	16.1445	28.914		0	1.4273	0.534154	2.4095	3.43909	1.28704	0.127925	-0.199718	1.08975	54.7368
604	CGL	S	37.5	subsoil	GL
605	CGL	S	47.5	subsoil	GL	20.0824	38.204	1.90236	0.0426813	0.849192	0.594353	3.18367	2.70354	1.89222	0.135883	0.467559	0.915121	73.0855
606	CGL	S	47.5	subsoil	GL	19.515	37.232	1.90787	0.0439223	0.86838	0.607783	3.10267	2.69429	1.88575	0.136276	0.478953	0.913203	72.0061
607	CGL	S	7.5	topsoil	GL	13.0085	15.046	1.15663	0.0658908	1.64985	0.545155	1.25383	2.06864	0.683534	0.0826161	-0.36187	1.13989	29.2078
608	CGL	S	7.5	topsoil	GL
609	CGL	S	17.5	topsoil	GL	12.4804	14.811	1.18674	0.0686789	1.6532	0.518768	1.23425	2.04046	0.64029	0.084767	-0.409625	1.15392	28.2828
610	CGL	S	17.5	topsoil	GL
611	CGL	S	27.5	topsoil	GL	11.7502	14.554	1.23862	0.0729471	1.44618	0.570109	1.21283	1.75397	0.691447	0.0884727	-0.0871184	1.07649	28.6097
612	CGL	S	27.5	topsoil	GL
613	CGL	S	35.5	subsoil	GL	14.2191	17.153	1.20633	0.060281	1.60444	0.592878	1.42942	2.29341	0.847469	0.0861667	-0.237839	1.10467	34.2123
614	CGL	S	35.5	subsoil	GL
615	CGL	S	47.5	subsoil	GL	15.8165	25.396	1.60567	0.054193	1.52844	0.585597	2.11633	3.23469	1.23932	0.11469	-0.19467	1.08931	50.0654
616	CGL	S	47.5	subsoil	GL	15.2554	28.716	1.88235	0.0561861	1.38676	0.706024	2.393	3.31852	1.68952	0.134453	0.193847	0.993678	60.9491
617	CGL	S	57.5	subsoil	GL	12.7145	19.004	1.49467	0.0674144	2.04253	0.773573	1.58367	3.23469	1.22508	0.106762	-0.293144	1.12385	43.3347
618	CGL	S	57.5	subsoil	GL	14.8353	19.004	1.281	0.0577773	1.69874	0.75823	1.58367	2.69024	1.20078	0.0915	-0.0089487	1.04557	42.1878
619	CLG	T	7.5	topsoil	CL	14.1786	24.0895	1.699	0.0604531	1.42114	0.66143	2.00746	2.85288	1.32779	0.121357	0.0830813	1.02457	49.8861
620	CLG	T	7.5	topsoil	CL	14.1926	24.0895	1.69733	0.0603938	1.42114	0.66143	2.00746	2.85288	1.32779	0.121238	0.0829033	1.02457	49.8844
621	CLG	T	12.5	topsoil	CL	14.2165	23.969	1.686	0.0602922	1.44833	0.5812	1.99742	2.89291	1.1609	0.120429	-0.105049	1.07148	47.1223
622	CLG	T	12.5	topsoil	CL	13.3787	21.736	1.62467	0.0640675	1.59712	0.33271	1.81133	2.89291	0.602648	0.116048	-0.739494	1.23292	35.8959
623	CLG	T	25	topsoil	CL	14.7927	25.123	1.69833	0.0579435	1.41144	0.675616	2.09358	2.95496	1.41446	0.12131	0.113626	1.01505	52.4076
624	CLG	T	25	topsoil	CL	14.9005	24.715	1.65867	0.0575243	1.43474	0.686769	2.05958	2.95496	1.41446	0.118476	0.111375	1.0153	51.96
625	CLG	T	7.5	topsoil	CL	15.8974	31	1.95	0.0539171	1.3149	0.517931	2.58333	3.39683	1.33799	0.139286	-0.117288	1.06976	57.7547
626	CLG	T	7.5	topsoil	CL	15.8974	31	1.95	0.0539171	1.3149	0.517931	2.58333	3.39683	1.33799	0.139286	-0.117288	1.06976	57.7547
627	CLG	T	17.5	topsoil	CL	13.7357	26.281	1.91333	0.0624025	1.52998	0.566613	2.19008	3.35079	1.24093	0.136667	-0.20955	1.09919	51.4
628	CLG	T	17.5	topsoil	CL
629	CLG	T	35	subsoil	CL	13.7802	24.198	1.756	0.0622011	1.44628	0.596155	2.0165	2.91643	1.20215	0.125429	-0.067368	1.06349	48.1048
630	CLG	T	35	subsoil	CL
631	CLG	T	7.5	topsoil	CL	15.5621	31.866	2.04767	0.0550789	1.20963	0.600041	2.6555	3.21217	1.59341	0.146262	0.155689	1.00239	62.6204
632	CLG	T	7.5	topsoil	CL	15.2115	30.276	1.99033	0.0563483	1.27316	0.631554	2.523	3.21217	1.59341	0.142167	0.158995	1.00251	60.9731
633	CLG	T	17.5	topsoil	CL	13.899	27.9	2.00733	0.0616692	1.5882	0.229351	2.325	3.69257	0.533241	0.143381	-0.944495	1.28238	42.1318
634	CLG	T	17.5	topsoil	CL	16.2212	33.102	2.04067	0.052841	1.33862	0.550247	2.7585	3.69257	1.51786	0.145762	-0.079599	1.05953	63.121
635	CLG	T	35	subsoil	CL	14.759	30.074	2.03767	0.0580758	1.31326	0.645097	2.50617	3.29124	1.61672	0.145548	0.151165	1.00577	61.2704
636	CLG	T	35	subsoil	CL
637	CLG	T	7.5	topsoil	CL	15.0608	29.248	1.942	0.0569123	1.33823	0.668885	2.43733	3.26172	1.63029	0.138714	0.170275	1.00012	60.5364
638	CLG	T	7.5	topsoil	CL
639	CLG	T	17.5	topsoil	CL	15.0721	34.078	2.261	0.0568695	1.35191	0.548375	2.83983	3.8392	1.55729	0.1615	-0.0845501	1.06379	65.0949
640	CLG	T	17.5	topsoil	CL
641	CLG	T	35	subsoil	CL	13.9885	27.991	2.001	0.0612748	1.39404	0.630124	2.33258	3.25171	1.46982	0.142929	0.0500361	1.03345	56.7608
642	CLG	T	35	subsoil	CL	12.7967	25.457	1.98933	0.0669813	1.5328	0.432953	2.12142	3.25171	0.918473	0.142095	-0.465951	1.16672	45.3936
643	CLG	T	55	subsoil	CL	15.0054	27.895	1.859	0.0571224	1.36956	0.349795	2.32458	3.18365	0.813129	0.132786	-0.4986	1.16749	45.9477
644	CLG	T	55	subsoil	CL
645	CM	U	7.5	topsoil	CL	13.2174	9.869	0.746667	0.0648495	1.66356	0.523727	0.822417	1.36814	0.430722	0.0533333	-0.421557	1.15403	18.8754
646	CM	U	7.5	topsoil	CL
647	CM	U	17.5	topsoil	CL	13.6035	9.926	0.729667	0.0630091	1.62618	0.440063	0.827167	1.34512	0.364005	0.052119	-0.557025	1.18651	17.8249
648	CM	U	17.5	topsoil	CL
649	CM	U	27.5	topsoil	CL	10.4387	9.62	0.921572	0.0821122	1.69671	0.38936	0.801667	1.36019	0.312137	0.0658266	-0.671653	1.2295	16.896
650	CM	U	27.5	topsoil	CL
651	CM	U	35	subsoil	CL
652	CM	U	35	subsoil	CL	10.2108	9.797	0.959477	0.083945	1.48199	0.559129	0.816417	1.20992	0.456482	0.0685341	-0.111894	1.09093	19.2701
653	CM	U	60	subsoil	CL	15.6285	35.848	2.29376	0.0548448
654	CM	U	60	subsoil	CL	15.6285	35.848	2.29376	0.0548448
655	CM	U	7.5	topsoil	CL	13.0285	11.869	0.911	0.0657896	1.68124	0.287962	0.989083	1.66288	0.284818	0.0650714	-0.907946	1.27633	19
656	CM	U	7.5	topsoil	CL	12.1869	10.917	0.895798	0.0703332	1.75874	0.162949	0.90975	1.60001	0.148243	0.0639856	-1.22184	1.35821	15.7847
657	CM	U	17.5	topsoil	CL	11.3335	11.105	0.979838	0.0756291	1.79913	0.509122	0.925417	1.66494	0.47115	0.0699884	-0.553996	1.19522	21.2882
658	CM	U	17.5	topsoil	CL	10.6889	10.573	0.989153	0.0801897	1.80261	0.504305	0.881083	1.58825	0.444334	0.0706538	-0.553429	1.1985	20.2597
659	CM	U	27.5	topsoil	CL	10.8141	11.323	1.04706	0.0792615	1.97269	0.132059	0.943583	1.8614	0.124609	0.0747898	-1.47078	1.42714	16.2252
660	CM	U	27.5	topsoil	CL
661	CM	U	37.5	subsoil	CL	12.3302	14.424	1.16981	0.0695157
662	CM	U	37.5	subsoil	CL
663	CM	U	47.5	subsoil	CL	14.0143	21.285	1.51881	0.0611622
664	CM	U	47.5	subsoil	CL
665	CM	U	57.5	subsoil	CL	19.9088	35.167	1.7664	0.0430535	1.44415	0.620275	2.93058	4.23219	1.81777	0.126172	-0.0744365	1.0509	70.2499
666	CM	U	57.5	subsoil	CL	20.1303	37.01	1.83853	0.0425798	1.49742	0.486104	3.08417	4.61831	1.49923	0.131323	-0.397477	1.1313	67.4544
667	CM	U	7.5	topsoil	CL	13.488	29.482	2.1858	0.0635487	1.48346	0.585297	2.45683	3.64461	1.43798	0.156129	-0.122218	1.07822	58.32
668	CM	U	7.5	topsoil	CL	13.1967	11.899	0.901667	0.0649514	1.66691	0.633785	0.991583	1.65288	0.628451	0.0644048	-0.204482	1.09983	24.5088
669	CM	U	17.5	topsoil	CL	12.8577	12.307	0.95717	0.0666638	1.85638	0.318446	1.02558	1.90388	0.326593	0.0683693	-1.0195	1.30487	20.3935
670	CM	U	17.5	topsoil	CL
671	CM	U	27.5	topsoil	CL	12.037	12.807	1.06397	0.0712089	1.56955	0.344884	1.06725	1.6751	0.368077	0.0759977	-0.666152	1.21994	21.4353
672	CM	U	27.5	topsoil	CL	13.5057	12.261	0.907837	0.0634651	1.51543	0.436422	1.02175	1.54839	0.445914	0.0648455	-0.452195	1.16065	21.8519
673	CM	U	37.5	subsoil	CL	10.97	19.961	1.8196	0.0781352
674	CM	U	37.5	subsoil	CL
675	CM	U	47.5	subsoil	CL	18.2785	43.006	2.35282	0.0468935
676	CM	U	47.5	subsoil	CL
677	CM	U	60	subsoil	CL	15.432	41.66	2.69958	0.0555431	1.31622	0.481383	3.47167	4.56947	1.6712	0.192827	-0.186823	1.08836	75.6683
678	CM	U	60	subsoil	CL
679	CM	U	7.5	topsoil	CL	12.4259	9.862	0.793667	0.0689805	1.81575	0.396561	0.821833	1.49224	0.325907	0.0566905	-0.815686	1.25566	17.3624
680	CM	U	7.5	topsoil	CL	12.3901	10.117	0.816541	0.0691799	1.77279	0.458161	0.843083	1.49461	0.386268	0.0583244	-0.648925	1.21412	18.6084
681	CM	U	17.5	topsoil	CL	12.9183	9.693	0.750333	0.0663513	1.75758	0.306117	0.80775	1.41968	0.247266	0.0535952	-0.946288	1.28634	15.8193
682	CM	U	17.5	topsoil	CL
683	CM	U	27.5	topsoil	CL	9.71652	9.93	1.02197	0.088215	1.83605	0.402861	0.8275	1.51934	0.333368	0.0729979	-0.765688	1.25758	17.8052
684	CM	U	27.5	topsoil	CL
685	CM	U	37.5	subsoil	CL	13.1685	10.965	0.832667	0.0650902	1.69717	0.516121	0.91375	1.55079	0.471606	0.0594762	-0.469659	1.16623	20.8942
686	CM	U	37.5	subsoil	CL
687	CM	U	47.5	subsoil	CL	16.043	31.967	1.99258	0.0534279	1.2935	0.622889	2.66392	3.44579	1.65933	0.142327	0.112559	1.01193	63.9546
688	CM	U	47.5	subsoil	CL
689	CM	U	57.5	subsoil	CL	14.0766	26.73	1.8989	0.0608913	1.46607	0.551752	2.2275	3.26568	1.22903	0.135635	-0.179896	1.09064	51.559
690	CM	U	57.5	subsoil	CL	14.4451	26.501	1.8346	0.059338	1.50785	0.519483	2.20842	3.32996	1.14723	0.131043	-0.290871	1.11722	50.0213
691	FG	V	7.5	topsoil	FL	12.902	25.189	1.95233	0.0664349	1.54267	0.690718	2.09908	3.2382	1.44987	0.139452	0.038069	1.04031	53.5775
692	FG	V	12.5	topsoil	FL	13.1757	25.513	1.93637	0.0650549	1.57377	0.631034	2.12608	3.34597	1.34163	0.138312	-0.116539	1.07793	52.2614
693	FG	V	35	subsoil	FL	13.139	26.427	2.01133	0.0652363	1.68332	0.657376	2.20225	3.70709	1.44771	0.143667	-0.172858	1.09214	55.3087
694	FG	V	35	subsoil	FL	12.15	24.389	2.00733	0.070547	1.82398	0.712307	2.03242	3.70709	1.44771	0.143381	-0.187724	1.09984	53.2667
695	FG	V	7.5	topsoil	FL	11.883	18.317	1.54145	0.0721321	1.61828	0.669203	1.52642	2.47017	1.02148	0.110104	-0.0634762	1.06997	38.6723
696	FG	V	17.5	topsoil	FL	12.0947	18.396	1.521	0.0708694	1.73432	0.392543	1.533	2.65871	0.601768	0.108643	-0.736627	1.23731	32.204
697	FG	V	17.5	topsoil	FL
698	FG	V	35	subsoil	FL	12.5237	18.07	1.44286	0.0684417	2.21087	1.04166	1.50583	3.3292	1.56857	0.103062	0.0777814	1.03189	47.9392
699	FG	V	35	subsoil	FL	12.5237	18.07	1.44286	0.0684417	2.21087	0.952431	1.50583	3.3292	1.4342	0.103062	-0.10068	1.0765	45.7893
700	FG	V	7.5	topsoil	FL	11.1361	17.454	1.56733	0.0769697	1.65728	0.739952	1.4545	2.41051	1.07626	0.111952	0.0535383	1.04434	38.652
701	FG	V	17.5	topsoil	FL	11.9674	18.003	1.50433	0.071623	1.74249	0.606546	1.50025	2.61418	0.909971	0.107452	-0.314533	1.13235	36.681
702	FG	V	35	subsoil	FL	12.7536	24.589	1.928	0.0672078	1.77788	0.75499	2.04908	3.64303	1.54704	0.137714	-0.0662805	1.06698	54.9126
703	FG	V	35	subsoil	FL	12.7536	24.589	1.928	0.0672078	1.77788	0.75499	2.04908	3.64303	1.54704	0.137714	-0.0662805	1.06698	54.9126
704	GLG	W	7.5	topsoil	GL	13.5997	27.009	1.986	0.0630266	1.36957	0.68442	2.25075	3.08257	1.54046	0.141857	0.188347	1.00018	56.7249
705	GLG	W	17.5	topsoil	GL	14.3759	29.14	2.027	0.0596235	1.31146	0.690799	2.42833	3.18465	1.67749	0.144786	0.249013	0.982464	61.1915
706	GLG	W	27.5	topsoil	GL	13.6859	26.131	1.90933	0.0626295	1.44087	0.666566	2.17758	3.13761	1.4515	0.136381	0.0801506	1.02693	54.402
707	GLG	W	7.5	topsoil	GL	13.2417	26.951	2.03532	0.0647307	1.48535	0.471432	2.24592	3.33598	1.0588	0.14538	-0.348298	1.13562	49.2631
708	GLG	W	17.5	topsoil	GL	13.2562	26.656	2.01084	0.06466	1.47152	0.54285	2.22133	3.26873	1.20585	0.143631	-0.191839	1.09645	51.2292
709	GLG	W	27.5	topsoil	GL	13.0773	26.974	2.06265	0.0655442	1.53757	0.375054	2.24783	3.45619	0.843059	0.147332	-0.590826	1.19686	45.9818
710	GLG	W	7.5	topsoil	GL	13.4348	28.737	2.139	0.0638003	1.35659	0.700082	2.39475	3.2487	1.67652	0.152786	0.23497	0.989108	60.949
711	GLG	W	17.5	topsoil	GL	14.0393	29.3	2.087	0.0610531	1.35205	0.653799	2.44167	3.30125	1.59636	0.149071	0.138711	1.01111	60.23
712	GLG	W	35	subsoil	GL	13.455	29.698	2.20721	0.0637045	1.36305	0.656928	2.47483	3.37333	1.62579	0.157658	0.141915	1.0123	61.2911
713	GLG	W	35	subsoil	GL	13.7094	25.92	1.89067	0.062522	1.39954	0.690477	2.16	3.02302	1.49143	0.135048	0.168974	1.00465	54.6966
714	GLG	W	7.5	topsoil	GL	12.4139	24.478	1.97182	0.069047	1.56934	0.392547	2.03983	3.20119	0.800731	0.140844	-0.577102	1.19606	42.4627
715	GLG	W	17.5	topsoil	GL	13.3271	28.126	2.11043	0.0643156	1.48068	0.483006	2.34383	3.47047	1.13209	0.150745	-0.321723	1.12867	51.8203
716	GLG	W	12.5	topsoil	GL	13.9206	24.941	1.79167	0.0615739	1.4109	0.730235	2.07842	2.93244	1.51773	0.127976	0.23429	0.987608	53.9488
717	GLG	W	17.5	topsoil	GL	12.2714	24.596	2.00433	0.0698488	1.52249	0.632393	2.04967	3.1206	1.29619	0.143167	-0.0481592	1.06443	50.46
718	GLG	W	35	subsoil	GL	14.2578	26.838	1.88233	0.0601173	1.38166	0.650958	2.2365	3.09007	1.45587	0.134452	0.100613	1.01993	55.1043
719	GLG	W	45	subsoil	GL	15.3914	32.794	2.13067	0.0556896	1.33471	0.600656	2.73283	3.64754	1.64149	0.15219	0.0336712	1.03335	64.8361
720	GLG	W	7.5	topsoil	GL	12.1239	25.685	2.11855	0.0706988	1.44016	0.68396	2.14042	3.08254	1.46396	0.151325	0.139859	1.01806	54.3094
721	GLG	W	17.5	topsoil	GL	11.5204	24.988	2.16903	0.0744024	1.56237	0.626839	2.08233	3.25337	1.30529	0.154931	-0.085483	1.07717	51.295
722	GLG	W	35	subsoil	GL	13.0775	25.033	1.9142	0.0655433	1.52486	0.722429	2.08608	3.18098	1.50705	0.136729	0.116632	1.02	54.2409
723	GLG	W	65	subsoil	GL	18.8129	18.192	0.966997	0.0455615	1.48947	0.418495	1.516	2.25804	0.634439	0.0690712	-0.515796	1.16312	31.5681
724	GLG	W	65	subsoil	GL	17.9171	11.264	0.628674	0.0478395	1.62713	0.25122	0.938667	1.52734	0.235812	0.0449053	-0.981175	1.28117	17.193
725	GLG	W	7.5	topsoil	GL	12.5094	26.595	2.126	0.0685199	1.52095	0.647442	2.21625	3.37081	1.43489	0.151857	-0.0205072	1.05652	55.0501
726	GLG	W	17.5	topsoil	GL	13.8091	27.784	2.012	0.0620707	1.35687	0.681031	2.31533	3.14162	1.57681	0.143714	0.191399	0.998703	58.1666
727	GLG	W	27.5	topsoil	GL	14.3832	31.782	2.20967	0.0595935	1.45203	0.44525	2.6485	3.8457	1.17924	0.157833	-0.38275	1.14038	56.7053
728	GLG	W	7.5	topsoil	GL	12.4276	26.452	2.12849	0.0689711	1.51822	0.618991	2.20433	3.34666	1.36446	0.152035	-0.0733208	1.07006	53.7586
729	GLG	W	17.5	topsoil	GL	13.2027	25.427	1.92589	0.0649217	1.49048	0.690172	2.11892	3.15821	1.46242	0.137564	0.0846266	1.02753	53.9098
730	GLG	W	27.5	topsoil	GL	17.1992	40.214	2.33813	0.0498361	1.16464	0.593034	3.35117	3.90291	1.98736	0.167009	0.170935	0.994643	78.2527
731	IMCL	X	7.5	topsoil	CL	10.9062	11.599	1.06353	0.0785924
732	IMCL	X	7.5	topsoil	CL
733	IMCL	X	57.5	subsoil	CL	17.8086	40.66	2.28317	0.0481309
734	IMCL	X	57.5	subsoil	CL
735	IMCL	X	87.5	subsoil	CL	25.6166	23.646	0.923072	0.0334604
736	IMCL	X	87.5	subsoil	CL
737	IMCL	X	7.5	topsoil	CL	10.3435	9.9915	0.965972	0.082868
738	IMCL	X	7.5	topsoil	CL
739	IMCL	X	57.5	subsoil	CL	18.916	14.69	0.776592	0.0453132
740	IMCL	X	57.5	subsoil	CL
741	IMCL	X	87.5	subsoil	CL	17.2804	35.479	2.05314	0.0496021
742	IMCL	X	87.5	subsoil	CL
743	IMCL	X	7.5	topsoil	CL	11.5023	8.6965	0.756066	0.0745193
744	IMCL	X	7.5	topsoil	CL
745	IMCL	X	57.5	subsoil	CL	11.9538	20.772	1.73768	0.0717044
746	IMCL	X	57.5	subsoil	CL
747	IMCL	X	87.5	subsoil	CL	19.8016	40.486	2.04458	0.0432865
748	IMCL	X	87.5	subsoil	CL
749	IMCL	X	7.5	topsoil	CL	8.19446	9.095	1.1099	0.1046
750	IMCL	X	7.5	topsoil	CL
751	IMCL	X	57.5	subsoil	CL	17.0134	17.181	1.00985	0.0503804
752	IMCL	X	57.5	subsoil	CL
753	IMCL	X	87.5	subsoil	CL	21.0697	40.807	1.93676	0.0406813
754	IMCL	X	87.5	subsoil	CL
755	KiGL	Y	7.5	topsoil	GL	11.7974	21.896	1.856	0.0726551	1.74725	0.714329	1.82467	3.18815	1.30341	0.132571	-0.100629	1.07965	47.7948
756	KiGL	Y	7.5	topsoil	GL
757	KiGL	Y	17.5	topsoil	GL	13.0797	22.471	1.718	0.0655321	1.48876	0.999002	1.87258	2.78782	1.87071	0.122714	0.705843	0.872688	56.9082
758	KiGL	Y	17.5	topsoil	GL	13.1031	22.712	1.73333	0.0654154	1.47296	0.708454	1.89267	2.78782	1.34087	0.12381	0.140194	1.01401	48.687
759	KiGL	Y	27.5	topsoil	GL	13.3749	25.127	1.87867	0.0640859	1.44682	0.662699	2.09392	3.02952	1.38764	0.13419	0.0708341	1.03036	52.2374
760	KiGL	Y	27.5	topsoil	GL	13.6088	25.943	1.90633	0.0629842	1.40131	0.659079	2.16192	3.02952	1.42487	0.136167	0.105797	1.02079	53.6768
761	KiGL	Y	57.5	subsoil	GL	18.8097	38.886	2.06733	0.0455691	1.28992	0.622683	3.2405	4.17998	2.01781	0.147667	0.0921555	1.01114	77.4182
762	KiGL	Y	57.5	subsoil	GL	19.6613	36.013	1.83167	0.0435954	1.38782	0.562816	3.00108	4.16497	1.68906	0.130833	-0.131404	1.06555	69.0345
763	KiGL	Y	67.5	subsoil	GL	19.3574	51.123	2.641	0.0442798	1.15864	0.311876	4.26025	4.93611	1.32867	0.188643	-0.402052	1.13372	79.9588
764	KiGL	Y	67.5	subsoil	GL	20.9077	53.022	2.536	0.0409965	1.11613	0.489282	4.4185	4.93161	2.16189	0.181143	-0.0145728	1.03439	95.0799
765	KiGL	Y	87.5	subsoil	GL	20.8401	41.055	1.97	0.0411295	1.26507	0.726564	3.42125	4.3281	2.48576	0.140714	0.311452	0.952984	87.1252
766	KiGL	Y	87.5	subsoil	GL	19.2392	39.216	2.03833	0.0445518	1.32439	0.760636	3.268	4.3281	2.48576	0.145595	0.330537	0.950779	85.3546
767	KiGL	Y	7.5	topsoil	GL	11.4947	19.535	1.69948	0.0745684	1.79074	0.725086	1.62792	2.91517	1.18038	0.121391	-0.116861	1.08514	43.0357
768	KiGL	Y	7.5	topsoil	GL	11.3575	19.535	1.72001	0.0754695	1.8791	0.61284	1.62792	3.05901	0.997652	0.122858	-0.427008	1.16335	40.2765
769	KiGL	Y	17.5	topsoil	GL	11.9528	18.467	1.545	0.0717109	1.6262	0.783177	1.53892	2.50258	1.20524	0.110357	0.155288	1.01496	41.7985
770	KiGL	Y	17.5	topsoil	GL	12.052	19.014	1.57767	0.0711205	1.62489	0.801633	1.5845	2.57464	1.27019	0.11269	0.191733	1.00541	43.4893
771	KiGL	Y	27.5	topsoil	GL	12.5712	17.474	1.39	0.0681829	1.63682	0.795252	1.45617	2.38348	1.15802	0.0992857	0.158232	1.01158	39.7758
772	KiGL	Y	27.5	topsoil	GL	12.5381	17.474	1.39367	0.0683628	1.61551	0.74817	1.45617	2.35246	1.08946	0.0995476	0.0859139	1.02979	38.6515
773	KiGL	Y	57.5	subsoil	GL	18.4104	36.293	1.97133	0.0465576	1.2967	0.592674	3.02442	3.92177	1.79249	0.14081	0.0283189	1.02784	70.866
774	KiGL	Y	57.5	subsoil	GL	16.9549	31.926	1.883	0.0505544	1.47407	0.594054	2.6605	3.92177	1.58048	0.1345	-0.1343	1.07149	63.0184
775	KiGL	Y	67.5	subsoil	GL	16.8946	46.629	2.76	0.0507348
776	KiGL	Y	67.5	subsoil	GL	15.6625	47.332	3.022	0.0547259
777	KiGL	Y	87.5	subsoil	GL	19.8312	33.832	1.706	0.043222	1.32837	0.707838	2.81933	3.74512	1.99563	0.121857	0.216971	0.978174	71.2132
778	KiGL	Y	87.5	subsoil	GL	18.8841	30.674	1.62433	0.0453898	1.46513	0.714989	2.55617	3.74512	1.82763	0.116024	0.101016	1.00879	65.2855
779	KiGL	Y	7.5	topsoil	GL	11.7144	24.102	2.05746	0.0731699	1.70294	0.725283	2.0085	3.42036	1.45673	0.146962	-0.0328688	1.06309	52.8875
780	KiGL	Y	7.5	topsoil	GL	11.5506	24.102	2.08664	0.0742076	1.75373	0.65745	2.0085	3.52236	1.32049	0.149046	-0.216203	1.10971	50.8388
781	KiGL	Y	17.5	topsoil	GL	12.3367	22.35	1.81167	0.0694791	1.61208	0.624288	1.8625	3.0025	1.16274	0.129405	-0.155068	1.09088	45.7679
782	KiGL	Y	17.5	topsoil	GL	12.0789	22.35	1.85033	0.070962	1.57876	0.640741	1.8625	2.94045	1.19338	0.132167	-0.0843968	1.07432	46.2349
783	KiGL	Y	27.5	topsoil	GL	13.4115	23.859	1.779	0.0639112	1.47237	1.06449	1.98825	2.92744	2.11648	0.127071	0.848353	0.835845	62.4291
784	KiGL	Y	27.5	topsoil	GL	12.6657	22.127	1.747	0.0676743	1.58762	0.944053	1.84392	2.92744	1.74075	0.124786	0.503509	0.924878	54.6535
785	KiGL	Y	57.5	subsoil	GL	17.9036	40.653	2.27067	0.0478756	1.27314	0.586414	3.38775	4.31309	1.98662	0.16219	0.0433107	1.02508	79.0227
786	KiGL	Y	57.5	subsoil	GL	17.9036	40.653	2.27067	0.0478756	1.27314	0.586414	3.38775	4.31309	1.98662	0.16219	0.0433107	1.02508	79.0227
787	KiGL	Y	67.5	subsoil	GL	20.4886	18.952	0.925	0.041835	1.33173	0.904893	1.57933	2.10325	1.42913	0.0660714	0.603557	0.880487	44.8463
788	KiGL	Y	67.5	subsoil	GL	13.9603	12.904	0.924333	0.0613985	1.95591	1.08824	1.07533	2.10325	1.17022	0.0660238	0.404762	0.944858	34.6551
789	KiGL	Y	87.5	subsoil	GL	18.853	48.138	2.55333	0.0454645	1.23473	0.528663	4.0115	4.95312	2.12073	0.182381	-0.041011	1.04435	89.5762
790	KiGL	Y	87.5	subsoil	GL	18.227	48.138	2.64102	0.0470259	1.25157	0.494968	4.0115	5.02066	1.98557	0.188645	-0.120551	1.06541	87.5687
791	KiGL	Y	7.5	topsoil	GL	12.1584	23.721	1.951	0.0704981	1.67586	0.853906	1.97675	3.31276	1.68796	0.139357	0.243445	0.992012	55.9921
792	KiGL	Y	7.5	topsoil	GL	11.9358	23.227	1.946	0.071813	1.7115	0.808262	1.93558	3.31276	1.56446	0.139	0.120459	1.02375	53.5171
793	KiGL	Y	17.5	topsoil	GL	12.9217	23.75	1.838	0.0663338
794	KiGL	Y	17.5	topsoil	GL	12.8513	23.158	1.802	0.0666971
795	KiGL	Y	27.5	topsoil	GL	13.2823	23.461	1.76633	0.0645326	1.54393	0.659344	1.95508	3.01851	1.28907	0.126167	-0.031644	1.05631	48.871
796	KiGL	Y	27.5	topsoil	GL	14.7493	25.123	1.70333	0.0581141	1.38873	0.629589	2.09358	2.90742	1.3181	0.121667	0.0447912	1.03239	50.8233
797	KiGL	Y	57.5	subsoil	GL	18.9531	48.608	2.56465	0.0452245	1.23809	0.518466	4.05067	5.01511	2.10013	0.183189	-0.0654896	1.05029	89.7899
798	KiGL	Y	57.5	subsoil	GL	18.1324	48.608	2.68073	0.0472714	1.32695	0.340372	4.05067	5.37503	1.37873	0.191481	-0.504392	1.16155	78.7235
799	KiGL	Y	67.5	subsoil	GL	10.7303	12.626	1.17667	0.0798805
800	KiGL	Y	67.5	subsoil	GL	16.0359	21.718	1.35433	0.0534514	1.50332
801	KiGL	Y	87.5	subsoil	GL	17.5131	44.921	2.565	0.0489431	1.32931
802	KiGL	Y	87.5	subsoil	GL	17.5131	44.921	2.565	0.0489431	1.32931
803	LCL	Z	17.5	topsoil	CL
804	LCL	Z	17.5	topsoil	CL
805	LCL	Z	57.25	subsoil	CL
806	LCL	Z	57.25	subsoil	CL
807	LCL	Z	87.5	subsoil	CL	19.5662	30.181	1.5425	0.0438073
808	LCL	Z	87.5	subsoil	CL
809	LCL	Z	7.5	topsoil	CL	14.6806	15.725	1.07114	0.0583859
810	LCL	Z	7.5	topsoil	CL
811	LCL	Z	57.5	subsoil	CL	27.5486	39.747	1.4428	0.0311139
812	LCL	Z	57.5	subsoil	CL
813	LCL	Z	87.5	subsoil	CL	23.4742	31.738	1.35204	0.0365143
814	LCL	Z	87.5	subsoil	CL
815	LCL	Z	7.5	topsoil	CL	17.7216	27.3385	1.54267	0.0483672
816	LCL	Z	7.5	topsoil	CL
817	LCL	Z	57.5	subsoil	CL	19.6607	28.585	1.45391	0.0435967
818	LCL	Z	57.5	subsoil	CL
819	LCL	Z	87.5	subsoil	CL	20.553	35.031	1.70443	0.0417041
820	LCL	Z	87.5	subsoil	CL
821	LCL	Z	7.5	topsoil	CL	10.5746	13.4935	1.27603	0.0810569
822	LCL	Z	7.5	topsoil	CL
823	LCL	Z	57.5	subsoil	CL	17.3791	40.171	2.31145	0.0493202
824	LCL	Z	57.5	subsoil	CL
825	LCL	Z	87.5	subsoil	CL	20.0876	20.3715	1.01413	0.0426702
826	LCL	Z	87.5	subsoil	CL
827	MüCL	AA	7.5	topsoil	CL	10.7178	14.369	1.34067	0.0799738	1.93201	0.847052	1.19742	2.31343	1.01427	0.0957619	0.00201127	1.05948	34.2515
828	MüCL	AA	7.5	topsoil	CL
829	MüCL	AA	27.5	topsoil	CL	10.484	12.794	1.22033	0.0817571	2.10602	0.886665	1.06617	2.24537	0.945333	0.0871667	-0.0874201	1.08317	31.385
830	MüCL	AA	27.5	topsoil	CL
831	MüCL	AA	57	subsoil	CL	13.1806	22.741	1.72533	0.0650304	1.70266	0.711329	1.89508	3.22669	1.34803	0.123238	-0.0849121	1.07	49.2615
832	MüCL	AA	57	subsoil	CL
833	MüCL	AA	7.5	topsoil	CL	10.6106	14.816	1.39633	0.0807814	1.93857	0.377871	1.23467	2.39349	0.466545	0.0997381	-0.940488	1.29571	26.0705
834	MüCL	AA	7.5	topsoil	CL
835	MüCL	AA	27.5	topsoil	CL	12.655	19.32	1.52667	0.0677314	1.51866	0.757058	1.61	2.44504	1.21886	0.109048	0.198655	1.00113	42.7935
836	MüCL	AA	27.5	topsoil	CL
837	MüCL	AA	55	subsoil	CL	17.2503	40.245	2.333	0.0496885	1.60491	0.58639	3.35375	5.38248	1.96661	0.166643	-0.283069	1.10803	79.4262
838	MüCL	AA	55	subsoil	CL
839	MüCL	AA	125	subsoil	CL	16.883	41.836	2.478	0.0507697	1.56268	0.470864	3.48633	5.44804	1.64159	0.177	-0.468646	1.15524	76.0275
840	MüCL	AA	125	subsoil	CL
841	MüCL	AA	7.5	topsoil	CL	10.7451	14.026	1.30533	0.0797702	2.02978	0.841732	1.16883	2.37248	0.983845	0.0932381	-0.107006	1.08658	33.4453
842	MüCL	AA	7.5	topsoil	CL
843	MüCL	AA	27.5	topsoil	CL	13.3613	17.873	1.33767	0.064151	1.65807	0.782566	1.48942	2.46956	1.16557	0.0955476	0.0995166	1.02323	40.3293
844	MüCL	AA	27.5	topsoil	CL
845	MüCL	AA	58	subsoil	CL	23.5373	48.126	2.04467	0.0364163	1.21433	0.334602	4.0105	4.87005	1.34192	0.146048	-0.435872	1.13628	76.5115
846	MüCL	AA	58	subsoil	CL	23.5373	48.126	2.04467	0.0364163	1.21433	0.334602	4.0105	4.87005	1.34192	0.146048	-0.435872	1.13628	76.5115
847	MüCL	AA	123	subsoil	CL	21.967	47.771	2.17467	0.0390195	1.21606	0.480878	3.98092	4.84103	1.91434	0.155333	-0.137245	1.06358	85.4161
848	MüCL	AA	123	subsoil	CL
849	MüCL	AA	7.5	topsoil	CL	10.5669	14.216	1.34533	0.0811158	1.96675	0.843052	1.18467	2.32994	0.998735	0.0960952	-0.0372966	1.07016	33.871
850	MüCL	AA	7.5	topsoil	CL
851	MüCL	AA	27.5	topsoil	CL	11.3767	16.318	1.43433	0.0753419	1.81828	0.79319	1.35983	2.47256	1.07861	0.102452	-0.00587461	1.05798	37.4826
852	MüCL	AA	27.5	topsoil	CL
853	MüCL	AA	54	subsoil	CL	29.838	50.113	1.6795	0.0287265	0.816816	0.436604	4.17608	3.41109	1.8233	0.119964	0.142573	0.985902	84.3763
854	MüCL	AA	54	subsoil	CL
855	MüCL	AA	149	subsoil	CL	15.1794	30.718	2.02367	0.0564676	1.75079	0.604795	2.55983	4.48173	1.54817	0.144548	-0.371798	1.1353	61.9942
856	MüCL	AA	149	subsoil	CL
857	MüGL	AB	7.5	topsoil	GL	11.2358	13.071	1.16333	0.0762867	1.97594	0.977662	1.08925	2.15229	1.06492	0.0830952	0.208244	1.00515	33.4253
858	MüGL	AB	7.5	topsoil	GL	10.7963	12.351	1.144	0.0793921	2.09113	0.867121	1.02925	2.15229	0.892485	0.0817143	-0.118708	1.08922	29.927
859	MüGL	AB	17.5	topsoil	GL	11.8394	12.905	1.09	0.0723972	1.78265	0.814674	1.07542	1.9171	0.876114	0.0778571	0.0638861	1.03833	29.9299
860	MüGL	AB	17.5	topsoil	GL	11.5437	12.448	1.07833	0.0742517	1.8645	0.779226	1.03733	1.93411	0.808317	0.0770238	-0.0832949	1.07651	28.3935
861	MüGL	AB	32.9	subsoil	GL	11.2444	13.036	1.15933	0.0762285	1.88036
862	MüGL	AB	32.9	subsoil	GL	11.7406	13.036	1.11033	0.0730066	1.79238	0.768998	1.08633	1.94712	0.835388	0.0793095	-0.0353638	1.0636	29.4597
863	MüGL	AB	57.5	subsoil	GL	17.4979	26.626	1.52167	0.0489854	1.70524	0.481246	2.21883	3.78365	1.06781	0.10869	-0.595794	1.18569	49.0162
864	MüGL	AB	57.5	subsoil	GL
865	MüGL	AB	67.5	subsoil	GL	20.6249	46.076	2.234	0.0415587
866	MüGL	AB	67.5	subsoil	GL	21.0518	46.777	2.222	0.040716
867	MüGL	AB	87.5	subsoil	GL	23.1062	45.989	1.99033	0.0370958	1.37378	0.495916	3.83242	5.26488	1.90056	0.142167	-0.270658	1.09549	83.6531
868	MüGL	AB	87.5	subsoil	GL
869	MüGL	AB	7.5	topsoil	GL	12.8273	20.87	1.627	0.0668218	1.57793	0.834913	1.73917	2.74428	1.45205	0.116214	0.29236	0.977026	48.4741
870	MüGL	AB	7.5	topsoil	GL	11.318	17.841	1.57633	0.0757325	1.84583	0.784946	1.48675	2.74429	1.16702	0.112595	-0.0487387	1.06898	40.8339
871	MüGL	AB	17.5	topsoil	GL	12.0472	18.111	1.50333	0.0711486	1.61009	0.749133	1.50925	2.43002	1.13063	0.107381	0.101625	1.02796	40.1344
872	MüGL	AB	17.5	topsoil	GL	11.8142	17.867	1.51233	0.072552	1.64989	0.883498	1.48892	2.45655	1.31545	0.108024	0.334763	0.970723	42.8832
873	MüGL	AB	27.5	topsoil	GL	14.1176	27.12	1.921	0.0607143	1.41401	0.643082	2.26	3.19566	1.45337	0.137214	0.0542986	1.03196	55.4905
874	MüGL	AB	27.5	topsoil	GL	14.0178	26.559	1.89467	0.0611469	1.41494	0.651794	2.21325	3.13161	1.44258	0.135333	0.0720917	1.02784	54.6666
875	MüGL	AB	57.5	subsoil	GL	19.1695	47.438	2.47467	0.044714	1.31536	0.6138	3.95317	5.19983	2.42645	0.176762	0.0463842	1.02194	93.9358
876	MüGL	AB	57.5	subsoil	GL
877	MüGL	AB	67.5	subsoil	GL	20.3957	50.765	2.489	0.0420256
878	MüGL	AB	67.5	subsoil	GL	21.347	48.415	2.268	0.0401528
879	MüGL	AB	87.5	subsoil	GL	19.9735	20.313	1.017	0.0429141	1.67619	0.795924	1.69275	2.83736	1.3473	0.0726429	0.044406	1.02108	45.7242
880	MüGL	AB	87.5	subsoil	GL
881	MüGL	AB	7.5	topsoil	GL	10.7651	17.931	1.66567	0.0796227	1.86168	0.792792	1.49425	2.78182	1.18463	0.118976	-0.037229	1.06902	41.3325
882	MüGL	AB	7.5	topsoil	GL	11.1478	17.922	1.60767	0.0768887	1.86262	0.791683	1.4935	2.78182	1.18238	0.114833	-0.0485825	1.06981	41.2295
883	MüGL	AB	17.5	topsoil	GL	11.7719	17.705	1.504	0.0728124
884	MüGL	AB	17.5	topsoil	GL	11.0844	16.416	1.481	0.0773287
885	MüGL	AB	27.5	topsoil	GL	13.0865	18.801	1.43667	0.065498	1.66917	0.525802	1.56675	2.61518	0.8238	0.102619	-0.421076	1.15439	36.0336
886	MüGL	AB	27.5	topsoil	GL	14.3835	20.765	1.44367	0.059592	1.46127	0.669237	1.73042	2.52861	1.15806	0.103119	0.0559794	1.0307	43.2662
887	MüGL	AB	57.5	subsoil	GL	22.8471	51.566	2.257	0.0375164
888	MüGL	AB	57.5	subsoil	GL
889	MüGL	AB	67.5	subsoil	GL	24.7711	56.379	2.276	0.0346025	1.09472	0.455902	4.69825	5.14328	2.14194	0.162571	-0.0791122	1.04573	98.0693
890	MüGL	AB	67.5	subsoil	GL
891	MüGL	AB	87.5	subsoil	GL	20.4989	28.842	1.407	0.041814	1.45139	0.642984	2.4035	3.4884	1.54541	0.1005	-0.0399755	1.04135	58.464
892	MüGL	AB	87.5	subsoil	GL
893	MüGL	AB	7.5	topsoil	GL	12.39	12.929	1.0435	0.06918
894	MüGL	AB	7.5	topsoil	GL	11.3478	13.033	1.1485	0.0755335
895	MüGL	AB	17.5	topsoil	GL	12.3072	13.382	1.08733	0.0696458	1.75232	0.809606	1.11517	1.95413	0.902845	0.0776667	0.0758307	1.03328	30.869
896	MüGL	AB	17.5	topsoil	GL	11.8638	13.062	1.101	0.0722488	1.79525	0.82944	1.0885	1.95413	0.902845	0.0786429	0.0803789	1.03409	30.5627
897	MüGL	AB	27.5	topsoil	GL	9.84075	13.718	1.394	0.0871014	2.1489	0.284404	1.14317	2.45655	0.325121	0.0995714	-1.31878	1.39502	22.7705
898	MüGL	AB	27.5	topsoil	GL	10.1206	14.577	1.44033	0.0846931	2.02226	0.213492	1.21475	2.45655	0.259339	0.102881	-1.3412	1.39882	22.6233
899	MüGL	AB	57.5	subsoil	GL	20.3698	36.713	1.80233	0.0420791
900	MüGL	AB	57.5	subsoil	GL	20.2303	36.713	1.81475	0.0423693
901	MüGL	AB	67.5	subsoil	GL	20.7046	42.617	2.05833	0.0413986	1.2969	0.515963	3.55142	4.60584	1.8324	0.147024	-0.140778	1.06624	78.5996
902	MüGL	AB	67.5	subsoil	GL	21.7043	49.124	2.26333	0.0394919	1.25029	0.447618	4.09367	5.11826	1.8324	0.161667	-0.236575	1.08876	85.824
903	MüGL	AB	87.5	subsoil	GL
904	MüGL	AB	87.5	subsoil	GL
905	RGL	AC	7.5	topsoil	GL	12.749	18.741	1.47	0.0672323	1.68413	0.763121	1.56175	2.63019	1.1918	0.105	0.0438096	1.03947	41.9101
906	RGL	AC	7.5	topsoil	GL
907	RGL	AC	17.5	topsoil	GL	15.092	14.594	0.967	0.0567944
908	RGL	AC	17.5	topsoil	GL	15.2897	14.594	0.9545	0.0560602	1.72818	0.721912	1.21617	2.10175	0.877965	0.0681786	-0.116172	1.07109	31.6977
909	RGL	AC	26.5	topsoil	GL	14.996	15.176	1.012	0.0571579	1.72679	0.628963	1.26467	2.18382	0.795428	0.0722857	-0.297394	1.11722	31.0987
910	RGL	AC	26.5	topsoil	GL
911	RGL	AC	56.5	subsoil	GL	24.9106	42.896	1.722	0.0344088	1.32822	0.450446	3.57467	4.74795	1.6102	0.123	-0.324104	1.10683	75.1291
912	RGL	AC	56.5	subsoil	GL
913	RGL	AC	66.5	subsoil	GL	28.4286	17.313	0.609	0.0301508	1.37214	0.642798	1.44275	1.97965	0.927397	0.0435	0.00391339	1.02163	34.74
914	RGL	AC	66.5	subsoil	GL
915	RGL	AC	87.5	subsoil	GL	34.5592	38.499	1.114	0.0248021	1.33892	0.426895	3.20825	4.29558	1.36958	0.0795714	-0.41072	1.12128	65.8219
916	RGL	AC	87.5	subsoil	GL
917	RGL	AC	7.5	topsoil	GL	13.5234	16.476	1.21833	0.0633822	1.71884	0.672682	1.373	2.35997	0.923592	0.0870238	-0.183328	1.09337	34.8318
918	RGL	AC	7.5	topsoil	GL
919	RGL	AC	17.5	topsoil	GL	15.0998	14.682	0.972333	0.0567653	1.6716	0.691601	1.2235	2.0452	0.846173	0.0694524	-0.118103	1.0721	31.2383
920	RGL	AC	17.5	topsoil	GL
921	RGL	AC	26	topsoil	GL	17.3255	17.545	1.01267	0.0494728	1.60008	0.670354	1.46208	2.33945	0.980114	0.0723333	-0.110951	1.06484	36.5789
922	RGL	AC	26	topsoil	GL
923	RGL	AC	59.5	subsoil	GL	27.3701	44.969	1.643	0.0313168	1.34097	0.430517	3.74742	5.02518	1.61333	0.117357	-0.385989	1.11998	77.4504
924	RGL	AC	59.5	subsoil	GL
925	RGL	AC	69.5	subsoil	GL	22.9005
926	RGL	AC	69.5	subsoil	GL
927	RGL	AC	89	subsoil	GL	27.1526	30.782	1.13367	0.0315676	1.43561	0.53943	2.56517	3.68257	1.38373	0.0809762	-0.262042	1.08919	57.7379
928	RGL	AC	89	subsoil	GL
929	RGL	AC	7.5	topsoil	GL	12.1772	18.554	1.52367	0.0703891	1.74318	0.660432	1.54617	2.69524	1.02114	0.108833	-0.211147	1.10558	39.1111
930	RGL	AC	7.5	topsoil	GL
931	RGL	AC	17.5	topsoil	GL	13.486	13.459	0.998	0.0635581	1.8757	0.477061	1.12158	2.10375	0.535064	0.0712857	-0.730902	1.23039	25.1218
932	RGL	AC	17.5	topsoil	GL
933	RGL	AC	39.5	subsoil	GL	15.1711	15.075	0.993667	0.0564985	1.7049	0.590475	1.25625	2.14178	0.741784	0.0709762	-0.354457	1.13099	30.079
934	RGL	AC	39.5	subsoil	GL
935	RGL	AC	59.5	subsoil	GL	25.79	43.22	1.67584	0.0332355
936	RGL	AC	59.5	subsoil	GL
937	RGL	AC	69.5	subsoil	GL	22.4466	32.757	1.45933	0.0381859	1.39745	0.53785	2.72975	3.81468	1.4682	0.104238	-0.207188	1.08044	61.5221
938	RGL	AC	69.5	subsoil	GL	22.7321	32.757	1.441	0.0377062
939	RGL	AC	91	subsoil	GL	26.1113	14.309	0.548	0.0328265	1.66104	0.685433	1.19242	1.98065	0.817322	0.0391429	-0.191692	1.07254	29.9148
940	RGL	AC	91	subsoil	GL
941	RGL	AC	7.5	topsoil	GL	12.7874	16.387	1.2815	0.0670305	1.70326	0.684169	1.36558	2.32594	0.934289	0.0915357	-0.133826	1.08373	34.9431
942	RGL	AC	7.5	topsoil	GL
943	RGL	AC	17.5	topsoil	GL	14.6957	15.259	1.03833	0.0583262	1.67765	0.666037	1.27158	2.13328	0.846921	0.0741667	-0.170602	1.0864	31.9813
944	RGL	AC	17.5	topsoil	GL
945	RGL	AC	30	subsoil	GL	18.2785	23.689	1.296	0.0468934	1.54504	0.583898	1.97408	3.05004	1.15266	0.0925714	-0.236566	1.09431	46.4776
946	RGL	AC	30	subsoil	GL
947	RGL	AC	58	subsoil	GL	31.9144	50.18	1.57233	0.0268576	1.33024	0.507329	4.18167	5.56263	2.12148	0.11231	-0.235012	1.0789	91.2587
948	RGL	AC	58	subsoil	GL
949	RGL	AC	68	subsoil	GL	27.8341	10.011	0.359667	0.0307947	1.81512	0.708473	0.83425	1.51426	0.591044	0.0256905	-0.305786	1.09954	21.3416
950	RGL	AC	68	subsoil	GL
951	RGL	AC	88	subsoil	GL	28.794	32.374	1.12433	0.0297682	1.40971	0.532502	2.69783	3.80317	1.4366	0.0803095	-0.255404	1.08618	60.2871
952	RGL	AC	88	subsoil	GL	28.8796	32.374	1.121	0.0296799
953	SKF	AD	7.5	topsoil	FL	17.2943	45.83	2.65	0.049562	1.34225	0.577004	3.81917	5.12627	2.20367	0.189286	-0.0395547	1.04706	88.865
954	SKF	AD	7.5	topsoil	FL
955	SKF	AD	17.5	topsoil	FL	16.763	40.695	2.42767	0.051133	1.44905	0.483589	3.39125	4.91409	1.63997	0.173405	-0.328473	1.12047	74.2763
956	SKF	AD	17.5	topsoil	FL	16.6406	38.817	2.33267	0.0515091	1.51916	0.441519	3.23475	4.91409	1.4282	0.166619	-0.481592	1.15903	68.915
957	SKF	AD	27.5	topsoil	FL	17.106	51.415	3.00567	0.0501077	1.40691
958	SKF	AD	27.5	topsoil	FL	17.1046	50.071	2.92733	0.0501117	1.4388	0.559257	4.17258	6.0035	2.33355	0.209095	-0.169947	1.08007	96.3386
959	SKF	AD	57.5	subsoil	FL	19.2562	48.824	2.5355	0.0445127
960	SKF	AD	57.5	subsoil	FL
961	SKF	AD	67.5	subsoil	FL
962	SKF	AD	67.5	subsoil	FL	18.1299	39.221	2.16333	0.0472779	1.2985	0.541845	3.26842	4.24403	1.77097	0.154524	-0.0729751	1.0537	73.964
963	SKF	AD	7.5	topsoil	FL	15.6269	38.239	2.447	0.0548505	1.64262	0.373466	3.18658	5.23436	1.19008	0.174786	-0.73114	1.22392	64.9617
964	SKF	AD	7.5	topsoil	FL
965	SKF	AD	17.5	topsoil	FL	16.8833	41.094	2.434	0.0507686
966	SKF	AD	17.5	topsoil	FL	17.9114	46.283	2.584	0.0478547
967	SKF	AD	17.5	topsoil	FL	18.3434	43.272	2.359	0.0467277	0.71052	0.498378	3.606	2.56213	1.79715	0.1685	0.42642	0.928441	76.9476
968	SKF	AD	17.5	topsoil	FL	17.4706	41.912	2.399	0.049062	0.733575	0.52766	3.49267	2.56213	1.84294	0.171357	0.468931	0.919564	76.3602
969	SKF	AD	57.5	subsoil	FL	17.6002	46.4	2.63633	0.0487007	1.44146	0.437951	3.86667	5.57364	1.69341	0.18831	-0.419454	1.14139	81.7045
970	SKF	AD	57.5	subsoil	FL
971	SKF	AD	67.5	subsoil	FL
972	SKF	AD	67.5	subsoil	FL	19.5242	43.91	2.249	0.0439015
973	SKF	AD	87.5	subsoil	FL	21.065	31.738	1.50667	0.0406903	1.52727	0.686824	2.64483	4.03936	1.81654	0.107619	-0.0315461	1.0384	66.3486
974	SKF	AD	87.5	subsoil	FL
975	SKF	AD	7.5	topsoil	FL	21.2765	48.638	2.286	0.040286	1.22179	0.5632	4.05317	4.95212	2.28274	0.163286	0.0254672	1.02385	92.4
976	SKF	AD	7.5	topsoil	FL
977	SKF	AD	17.5	topsoil	FL	16.0116	45.238	2.82533	0.0535327	1.37548	0.533981	3.76983	5.18532	2.01302	0.20181	-0.146916	1.07688	85.457
978	SKF	AD	17.5	topsoil	FL	16.615	46.461	2.79633	0.0515886	1.33927	0.611764	3.87175	5.18532	2.3686	0.199738	0.039024	1.02894	92.3402
979	SKF	AD	27.5	topsoil	FL	18.1441	46.854	2.58233	0.047241	1.3902	0.557706	3.9045	5.42802	2.17756	0.184452	-0.133061	1.0687	89.7054
980	SKF	AD	27.5	topsoil	FL	17.928	46.78	2.60933	0.0478104	1.39239	0.512625	3.89833	5.42802	1.99838	0.186381	-0.223714	1.09179	86.7915
981	SKF	AD	7.5	topsoil	FL
982	SKF	AD	7.5	topsoil	FL	22.2373	39.738	1.787	0.0385453	1.40144	0.533478	3.3115	4.64086	1.76661	0.127643	-0.218846	1.08362	74.4317
983	SKF	AD	17.5	topsoil	FL	27.7905	40.954	1.47367	0.030843	1.23813	0.638051	3.41283	4.22552	2.17756	0.105262	0.130506	0.990506	81.4942
984	SKF	AD	17.5	topsoil	FL	28.4348	39.676	1.39533	0.0301442	1.28663	0.694379	3.30633	4.25404	2.29585	0.0996667	0.192557	0.974469	82.059
985	SKF	AD	27.5	topsoil	FL	18.6241	44.133	2.36967	0.0460232	1.2812
986	SKF	AD	27.5	topsoil	FL	19.4939	41.262	2.11667	0.0439699	1.23049
987	SKGL	AE	7.5	topsoil	GL	14.8337	37.544	2.531	0.0577836	1.68647	0.52909	3.12867	5.27639	1.65535	0.180786	-0.454936	1.15707	71.8369
988	SKGL	AE	7.5	topsoil	GL
989	SKGL	AE	17.5	topsoil	GL	13.6535	38.785	2.84067	0.0627783	1.56872	0.799818	3.23208	5.07022	2.58508	0.202905	0.219255	0.99227	88.0571
990	SKGL	AE	17.5	topsoil	GL	13.3393	37.986	2.84767	0.0642568	1.60171	0.525271	3.1655	5.07022	1.66274	0.203405	-0.358401	1.13779	72.5078
991	SKGL	AE	27.5	topsoil	GL	16.2492	45.07	2.77367	0.0527497	1.41738	0.53135	3.75583	5.32343	1.99566	0.198119	-0.196428	1.08867	85.0977
992	SKGL	AE	27.5	topsoil	GL	15.5489	43.853	2.82033	0.0551257	1.45575	0.616312	3.65442	5.31993	2.25226	0.201452	-0.0577515	1.05578	88.0295
993	SKGL	AE	57.5	subsoil	GL	21.9036	48.261	2.20333	0.0391325	1.48467	0.46539	4.02175	5.97097	1.87168	0.157381	-0.436494	1.13847	86.3822
994	SKGL	AE	57.5	subsoil	GL	21.9036	48.261	2.20333	0.0391325	1.48467	0.384017	4.02175	5.97097	1.54442	0.157381	-0.59924	1.17916	81.146
995	SKGL	AE	67.5	subsoil	GL	27.8461	51.701	1.85667	0.0307814	1.33048	0.471658	4.30842	5.73227	2.0321	0.132619	-0.294823	1.09679	91.8035
996	SKGL	AE	67.5	subsoil	GL	29.0808	51.124	1.758	0.0294746	1.3455	0.469067	4.26033	5.73227	1.99838	0.125571	-0.318941	1.10184	90.5884
997	SKGL	AE	87.5	subsoil	GL
998	SKGL	AE	87.5	subsoil	GL	17.9368	41.147	2.294	0.0477869	1.4486	0.416443	3.42892	4.96714	1.42795	0.163857	-0.472356	1.15393	71.2553
999	SKGL	AE	57.5	subsoil	GL	18.2601	40.714	2.22967	0.0469407	1.44483	0.795341	3.39283	4.90208	2.69846	0.159262	0.28667	0.963538	91.0211
1000	SKGL	AE	57.5	subsoil	GL	17.6332	46.393	2.631	0.0486096	1.51015	0.604043	3.86608	5.83836	2.33528	0.187929	-0.156234	1.07552	92.2269
1001	SKGL	AE	57.5	subsoil	GL
1002	SKGL	AE	57.5	subsoil	GL	18.2601	40.714	2.22967	0.0469407	1.44483	0.643359	3.39283	4.90208	2.18281	0.159262	-0.0172935	1.03953	82.7707
1003	SKGL	AE	57.5	subsoil	GL	18.1447	46.281	2.55067	0.0472394	1.48604	0.370485	3.85675	5.73127	1.42887	0.18219	-0.603348	1.18627	77.4248
1004	SKGL	AE	57.5	subsoil	GL	17.6332	46.393	2.631	0.0486096	1.51015	0.46747	3.86608	5.83836	1.80728	0.187929	-0.42938	1.1438	83.7788
1005	SKGL	AE	67.5	subsoil	GL
1006	SKGL	AE	67.5	subsoil	GL	19.6099	41.926	2.138	0.0437097
1007	SKGL	AE	87.5	subsoil	GL	18.9012	29.007	1.53467	0.0453487	1.52573	0.777487	2.41725	3.68807	1.87938	0.109619	0.16529	0.992689	64.2998
1008	SKGL	AE	87.5	subsoil	GL	18.9012	29.007	1.53467	0.0453487	1.52573	0.613815	2.41725	3.68807	1.48375	0.109619	-0.162053	1.07452	57.9697
1009	SKGL	AE	7.5	topsoil	GL	13.8919	40.583	2.92133	0.0617007	1.58652	0.529228	3.38192	5.36547	1.78981	0.208667	-0.342958	1.13202	77.5067
1010	SKGL	AE	7.5	topsoil	GL	13.8919	40.583	2.92133	0.0617007	1.58652	0.563503	3.38192	5.36547	1.90572	0.208667	-0.274408	1.11488	79.3613
1011	SKGL	AE	17.5	topsoil	GL	13.387	38.608	2.884	0.0640282	0.797286	0.505515	3.21733	2.56514	1.62641	0.206	0.405829	0.946564	70.0797
1012	SKGL	AE	17.5	topsoil	GL	13.6934	40.35	2.94667	0.0625951	0.762866	0.719651	3.3625	2.56514	2.41983	0.210476	0.864222	0.830891	84.579
1013	SKGL	AE	27.5	topsoil	GL	14.4398	35.315	2.44567	0.0593596	1.5841	0.489622	2.94292	4.66188	1.44092	0.17469	-0.426779	1.15121	65.4772
1014	SKGL	AE	27.5	topsoil	GL	15.0072	37.473	2.497	0.0571154	1.49288	0.758497	3.12275	4.66188	2.3686	0.178357	0.195464	0.993971	82.5294
1015	SKGL	AE	57.5	subsoil	GL	20.0456	41.147	2.05267	0.0427596	1.23188	0.461326	3.42892	4.22402	1.58185	0.146619	-0.18095	1.07731	72.7333
1016	SKGL	AE	57.5	subsoil	GL	16.5223	31.42	1.90167	0.0518778	1.61325	0.543353	2.61833	4.22402	1.42268	0.135833	-0.370907	1.13163	60.3086
1017	SKGL	AE	67.5	subsoil	GL	24.4343	40.284	1.64867	0.0350795	1.13902	0.45551	3.357	3.82368	1.52915	0.117762	-0.122759	1.057	70.2227
1018	SKGL	AE	67.5	subsoil	GL	20.7688	35.84	1.72567	0.0412707	1.28025	0.707292	2.98667	3.82368	2.11245	0.123262	0.258146	0.966417	75.1885
1019	SKGL	AE	87.5	subsoil	GL	19.5134	31.202	1.599	0.0439258	1.44457	0.810548	2.60017	3.75613	2.10756	0.114214	0.308302	0.955869	70.2781
1020	SKGL	AE	87.5	subsoil	GL	19.5134	31.202	1.599	0.0439258	1.44457	0.414221	2.60017	3.75613	1.07704	0.114214	-0.484352	1.15403	53.7898
1021	SKGL	AE	7.5	topsoil	GL
1022	SKGL	AE	7.5	topsoil	GL	27.3628	43.37	1.585	0.0313251	1.65432	0.393148	3.61417	5.97898	1.4209	0.113214	-0.774046	1.21701	73.6684
1023	SKGL	AE	17.5	topsoil	GL	13.4853	47.266	3.505	0.0635612	0.897459	0.497248	3.93883	3.53494	1.95858	0.250357	0.287721	0.975741	85.6432
1024	SKGL	AE	17.5	topsoil	GL	13.6686	47.995	3.51133	0.0627089	0.883828	0.450782	3.99958	3.53494	1.80294	0.25081	0.205862	0.995566	83.8883
1025	SKGL	AE	27.5	topsoil	GL	13.8108	39.499	2.86	0.0620631	1.53945	0.752535	3.29158	5.06722	2.47703	0.204286	0.151812	1.00859	87.0587
1026	SKGL	AE	27.5	topsoil	GL	13.7064	38.99	2.84467	0.0625362	1.55539	0.568658	3.24917	5.05371	1.84766	0.20319	-0.230462	1.10452	76.451
1027	SKGL	AE	57.5	subsoil	GL
1028	SKGL	AE	57.5	subsoil	GL	25.7384	46.312	1.79933	0.0333021	1.4407	0.355452	3.85933	5.56013	1.37181	0.128524	-0.629887	1.18245	75.6204
1029	SKGL	AE	67.5	subsoil	GL	19.4245	27.777	1.43	0.0441269
1030	SKGL	AE	67.5	subsoil	GL	18.118	46.509	2.567	0.0473088
1031	SKGL	AE	87.5	subsoil	GL	18.884	34.029	1.802	0.0453899	1.46962	0.419302	2.83575	4.16747	1.18904	0.128714	-0.494844	1.15775	59.023
1032	SKGL	AE	87.5	subsoil	GL	18.884	34.029	1.802	0.0453899	1.46962	0.512935	2.83575	4.16747	1.45455	0.128714	-0.307579	1.11094	63.2713
1033	SKGL	AE	7.5	topsoil	GL	16.4137	36.991	2.25367	0.0522212	1.50827	0.5763	3.08258	4.64937	1.77649	0.160976	-0.199007	1.08892	72.3179
1034	SKGL	AE	7.5	topsoil	GL	16.4137	36.991	2.25367	0.0522212	1.50827	0.687467	3.08258	4.64937	2.11918	0.160976	0.0233274	1.03333	77.8008
1035	SKGL	AE	17.5	topsoil	GL	14.4835	46.743	3.22733	0.0591807	1.45606	0.621225	3.89525	5.67172	2.41983	0.230524	-0.0360686	1.0534	94.3593
1036	SKGL	AE	17.5	topsoil	GL	14.3576	46.155	3.21467	0.0596995	1.47461	0.475152	3.84625	5.67172	1.82755	0.229619	-0.345209	1.13108	84.2822
1037	SKGL	AE	27.5	topsoil	GL	19.0386	51.728	2.717	0.0450212
1038	SKGL	AE	27.5	topsoil	GL	19.7347	51.547	2.612	0.0434333
1039	SKGL	AE	7.5	topsoil	GL	15.4073	42.031	2.728	0.0556324	1.53372	0.480097	3.50258	5.37197	1.68158	0.194857	-0.406625	1.14338	77.0363
1040	SKGL	AE	7.5	topsoil	GL	15.4073	42.031	2.728	0.0556324	1.53372	0.460836	3.50258	5.37197	1.61411	0.194857	-0.445149	1.15301	75.9568
1041	SKGL	AE	17.5	topsoil	GL	12.6801	28.657	2.26	0.0675975			2.38808	5.12927	1.84294	0.161429	-0.401621	1.1511	65.5333
1042	SKGL	AE	17.5	topsoil	GL	16.5194	40.957	2.47933	0.0518872	1.50283	0.573379	3.41308	5.12927	1.95699	0.177095	-0.200407	1.08902	79.8774
1043	SKGL	AE	27.5	topsoil	GL	15.1353	40.618	2.68367	0.0566322	1.5374	0.216114	3.38483	5.20383	0.731508	0.19169	-0.935273	1.27629	60.2096
1044	SKGL	AE	27.5	topsoil	GL	14.9126	40.095	2.68867	0.0574778	1.55745	0.156931	3.34125	5.20383	0.524346	0.192048	-1.07116	1.3109	56.377
1045	SW	AF	7.5	topsoil	FL	13.1299	37.696	2.871	0.0652817
1046	SW	AF	7.5	topsoil	FL	13.1299	37.696	2.871	0.0652817
1047	SW	AF	57.5	subsoil	FL	19.5593	22.102	1.13	0.0438228
1048	SW	AF	57.5	subsoil	FL	19.5593	22.102	1.13	0.0438228
1049	SW	AF	87.5	subsoil	FL	23.7663	47.295	1.99	0.0360654
1050	SW	AF	87.5	subsoil	FL
1051	SW	AF	57.5	subsoil	FL	17.7679	25.337	1.426	0.0482411
1052	SW	AF	57.5	subsoil	FL
1053	SW	AF	87.5	subsoil	FL	25.7076	48.793	1.898	0.033342
1054	SW	AF	87.5	subsoil	FL
1055	SW	AF	54.5	subsoil	FL	16.9312	39.145	2.312	0.050625
1056	SW	AF	54.5	subsoil	FL
1057	SW	AF	87.5	subsoil	FL	18.1722	34.927	1.922	0.0471678
1058	SW	AF	87.5	subsoil	FL
1059	SW	AF	7.5	topsoil	FL	14.5322	15.593	1.073	0.0589825
1060	SW	AF	7.5	topsoil	FL
1061	SW	AF	67.5	subsoil	FL	17.5031	22.544	1.288	0.0489709
1062	SW	AF	67.5	subsoil	FL
1063	SW	AF	87.5	subsoil	FL	22.2158	45.298	2.039	0.0385826
1064	SW	AF	87.5	subsoil	FL
1065	VWF	AG	17.5	topsoil	FL	20.137	44.825	2.226	0.0425655
1066	VWF	AG	17.5	topsoil	FL
1067	VWF	AG	57.5	subsoil	FL	27.5751	42.962	1.558	0.0310839
1068	VWF	AG	57.5	subsoil	FL	30.8293	43.001	1.39481	0.0278029
1069	VWF	AG	87.5	subsoil	FL
1070	VWF	AG	87.5	subsoil	FL
1071	VWF	AG	7.5	topsoil	FL	20.1668	46.315	2.2966	0.0425027
1072	VWF	AG	7.5	topsoil	FL
1073	VWF	AG	57.5	subsoil	FL	23.3404	53.076	2.274	0.0367236
1074	VWF	AG	57.5	subsoil	FL
1075	VWF	AG	7.5	topsoil	FL	18.4258	45.088	2.447	0.0465186
1076	VWF	AG	7.5	topsoil	FL
1077	VWF	AG	57.5	subsoil	FL	21.4648	50.249	2.341	0.0399326
1078	VWF	AG	57.5	subsoil	FL
1079	VWF	AG	87.5	subsoil	FL	18.2988	47.65	2.604	0.0468416
1080	VWF	AG	87.5	subsoil	FL
1081	VWF	AG	7.5	topsoil	FL	24.5892	47.531	1.933	0.0348585
1082	VWF	AG	7.5	topsoil	FL
1083	VWF	AG	57.5	subsoil	FL	15.2786	47.44	3.105	0.0561009
1084	VWF	AG	57.5	subsoil	FL
1085	VWF	AG	87.5	subsoil	FL	16.3801	48.092	2.936	0.0523283
1086	VWF	AG	87.5	subsoil	FL
1087	VWGL	AH	7.5	topsoil	GL	17.8025	25.6	1.438	0.0481473
1088	VWGL	AH	7.5	topsoil	GL
1089	VWGL	AH	57.5	subsoil	GL	17.6939	49.596	2.803	0.0484428
1090	VWGL	AH	57.5	subsoil	GL
1091	VWGL	AH	87.5	subsoil	GL	17.4065	46.841	2.691	0.0492426
1092	VWGL	AH	87.5	subsoil	GL
1093	VWGL	AH	7.5	topsoil	GL	13.7098	38.0835	2.77782	0.0625203
1094	VWGL	AH	7.5	topsoil	GL
1095	VWGL	AH	57.5	subsoil	GL	19.605	48.15	2.456	0.0437205
1096	VWGL	AH	57.5	subsoil	GL
1097	VWGL	AH	87.5	subsoil	GL	30.739	44.756	1.456	0.0278845
1098	VWGL	AH	87.5	subsoil	GL
1099	VWGL	AH	7.5	topsoil	GL	13.2507	35.936	2.712	0.0646864
1100	VWGL	AH	7.5	topsoil	GL
1101	VWGL	AH	57.5	subsoil	GL	19.7126	49.183	2.495	0.0434819
1102	VWGL	AH	57.5	subsoil	GL
1103	VWGL	AH	87.5	subsoil	GL	18.7275	50.789	2.712	0.0457692
1104	VWGL	AH	87.5	subsoil	GL
1105	VWGL	AH	7.5	topsoil	GL	21.8222	47.976	2.1985	0.0392786
1106	VWGL	AH	7.5	topsoil	GL
1107	VWGL	AH	57.5	subsoil	GL	19.7205	46.994	2.383	0.0434645
1108	VWGL	AH	57.5	subsoil	GL
1109	VWGL	AH	87.5	subsoil	GL	18.6039	50.079	2.69186	0.0460733
1110	VWGL	AH	87.5	subsoil	GL
1111	BCL	AI	7.5	topsoil	CL	15.2426	34.948	2.29279	0.0562334
1112	BCL	AI	7.5	topsoil	CL
1113	BCL	AI	57.5	subsoil	CL	24.8364	43.734	1.76088	0.0345116
1114	BCL	AI	57.5	subsoil	CL
1115	BCL	AI	87.5	subsoil	CL	24.38	52.612	2.158	0.0351577
1116	BCL	AI	87.5	subsoil	CL
1117	BCL	AI	7.5	topsoil	CL	14.6324	37.646	2.57279	0.0585786
1118	BCL	AI	7.5	topsoil	CL
1119	BCL	AI	57.5	subsoil	CL	23.7229	48.257	2.0342	0.0361315
1120	BCL	AI	57.5	subsoil	CL
1121	BCL	AI	87.5	subsoil	CL	22.0169	40.269	1.829	0.038931
1122	BCL	AI	87.5	subsoil	CL
1123	BCL	AI	12.5	topsoil	CL	14.7634	37.808	2.56092	0.0580585
1124	BCL	AI	12.5	topsoil	CL
1125	BCL	AI	57.5	subsoil	CL	25.7655	47.795	1.855	0.0332671
1126	BCL	AI	57.5	subsoil	CL
1127	BCL	AI	87.5	subsoil	CL	26.5834	50.854	1.913	0.0322436
1128	BCL	AI	87.5	subsoil	CL
1129	BCL	AI	7.5	topsoil	CL	15.1545	37.5815	2.47988	0.0565601
1130	BCL	AI	7.5	topsoil	CL
1131	BCL	AI	57.5	subsoil	CL	27.4117	49.341	1.8	0.0312693
1132	BCL	AI	57.5	subsoil	CL
1133	BCL	AI	87.5	subsoil	CL	29.1356	43.82	1.504	0.0294191
1134	BCL	AI	87.5	subsoil	CL
1135	TCL	AJ	7.5	topsoil	CL	13.3481	22.932	1.718	0.0642147
1136	TCL	AJ	7.5	topsoil	CL
1137	TCL	AJ	57.5	subsoil	CL	16.2561	44.3075	2.72559	0.0527274
1138	TCL	AJ	57.5	subsoil	CL
1139	TCL	AJ	87.5	subsoil	CL	16.979	47.813	2.816	0.0504824
1140	TCL	AJ	87.5	subsoil	CL
1141	TCL	AJ	7.5	topsoil	CL	14.3784	26.0945	1.81484	0.0596132
1142	TCL	AJ	7.5	topsoil	CL
1143	TCL	AJ	57.5	subsoil	CL	15.5499	44.889	2.88678	0.0551222
1144	TCL	AJ	57.5	subsoil	CL
1145	TCL	AJ	87.5	subsoil	CL	18.99	47.418	2.497	0.0451366
1146	TCL	AJ	87.5	subsoil	CL
1147	TCL	AJ	7.5	topsoil	CL	13.5187	22.701	1.67923	0.0634042
1148	TCL	AJ	7.5	topsoil	CL
1149	TCL	AJ	59.5	subsoil	CL	17.8315	51.337	2.879	0.0480689
1150	TCL	AJ	59.5	subsoil	CL
1151	TCL	AJ	87.5	subsoil	CL	16.0841	48.22	2.998	0.0532915
1152	TCL	AJ	87.5	subsoil	CL
1153	TCL	AJ	7.5	topsoil	CL	14.3665	24.38	1.697	0.0596625
1154	TCL	AJ	7.5	topsoil	CL
1155	TCL	AJ	57.5	subsoil	CL	17.8233	46.697	2.62	0.0480912
1156	TCL	AJ	57.5	subsoil	CL
1157	TCL	AJ	87.5	subsoil	CL	20.2392	47.38	2.341	0.0423506
1158	TCL	AJ	87.5	subsoil	CL
1159	ARC	AK	3	topsoil	FL	22.3208	47.387	2.123	0.0384011
1160	ARC	AK	6	topsoil	FL	26.1658	48.5375	1.855	0.0327582
1161	ARC	AK	9	topsoil	FL	24.3185	50.1205	2.061	0.0352465
1162	ARC	AK	12	topsoil	FL	25.0331	49.2275	1.9665	0.0342404
1163	ARC	AK	15	topsoil	FL	28.0226	48.283	1.723	0.0305875	1.28762	0.58066	4.02358	5.18085	2.33633	0.123071	-0.0345385	1.03158	92.5682
1164	ARC	AK	18	topsoil	FL	24.4069	50.205	2.057	0.0351189
1165	ARC	AK	21	topsoil	FL	22.487	49.64	2.2075	0.0381173
1166	ARC	AK	24	topsoil	FL	24.0729	49.831	2.07	0.0356061
1167	ARC	AK	27	topsoil	FL	25.2115	50.486	2.0025	0.0339981	1.40293	0.53506	4.20717	5.90236	2.25109	0.143036	-0.230815	1.0832	94.4083
1168	ARC	AK	30	subsoil	FL	25.4009	51.4115	2.024	0.0337445
1169	ARC	AK	33	subsoil	FL	28.0252	50.5295	1.803	0.0305847
1170	ARC	AK	36	subsoil	FL	25.7447	51.438	1.998	0.0332939
1171	ARC	AK	39	subsoil	FL	22.9606	50.6625	2.2065	0.0373311
1172	ARC	AK	42	subsoil	FL	36.3363	50.78	1.3975	0.0235892	1.43875	0.528381	4.23167	6.08829	2.23593	0.0998214	-0.311216	1.0955	94.0407
1173	ARC	AK	45	subsoil	FL	34.5781	50.121	1.4495	0.0247886
1174	ARC	AK	48	subsoil	FL	28.5181	51.9315	1.821	0.0300561
1175	ARC	AK	50	subsoil	FL	25.6435	50.8125	1.9815	0.0334254
1176	EGB	AL	1.5	topsoil	GL	36.7697	47.0285	1.279	0.0233111	1.50764	0.650669	3.91904	5.9085	2.55	0.0913571	-0.136367	1.05158	95.016
1177	EGB	AL	4.5	topsoil	GL	24.6866	45.3	1.835	0.0347209	1.50662	0.684495	3.775	5.6875	2.58397	0.131071	-0.0334697	1.03441	94.166
1178	EGB	AL	7.5	topsoil	GL	16.2712	48.122	2.9575	0.0526786	1.46939	0.513648	4.01017	5.8925	2.05981	0.21125	-0.284059	1.11052	89.929
1179	EGB	AL	10.5	topsoil	GL	14.5945	45.8485	3.1415	0.0587307	1.48363	0.488955	3.82071	5.6685	1.86816	0.224393	-0.329522	1.12643	84.549
1180	EGB	AL	13.5	topsoil	GL	15.2668	41.999	2.751	0.0561442	1.46561	0.548424	3.49992	5.1295	1.91944	0.1965	-0.200326	1.09219	80.5905
1181	EGB	AL	16.5	topsoil	GL	17.0309	43.6075	2.5605	0.0503288	1.38485	0.532623	3.63396	5.0325	1.93553	0.182893	-0.16862	1.0799	82.169
1182	EGB	AL	19.5	topsoil	GL	21.1887	49.571	2.3395	0.0404528	1.38274	0.503664	4.13092	5.712	2.08059	0.167107	-0.254058	1.09385	90.912
1183	EGB	AL	22.5	topsoil	GL	20.419	49.2405	2.4115	0.0419776	1.36802	0.546692	4.10337	5.6135	2.24328	0.17225	-0.148704	1.06866	93.158
1184	EGB	AL	25.5	topsoil	GL	19.6749	50.112	2.547	0.0435653	1.34423	0.520377	4.176	5.6135	2.17309	0.181929	-0.172779	1.07587	93.042
1185	EGB	AL	28.5	topsoil	GL	21.0986	49.4445	2.3435	0.0406256	1.34636	0.543685	4.12038	5.5475	2.24019	0.167393	-0.13711	1.06475	93.1785
1186	EGB	AL	31.5	subsoil	GL	20.3894	50.739	2.4885	0.0420387	1.3761	0.512853	4.22825	5.8185	2.16847	0.17775	-0.22428	1.0876	93.7415
1187	EGB	AL	34.5	subsoil	GL	20.6116	51.364	2.492	0.0415855	1.38786	0.500217	4.28033	5.9405	2.14109	0.178	-0.262669	1.09686	94.054
1188	EGB	AL	37.5	subsoil	GL	25.0519	49.9285	1.993	0.0342146	1.35638	0.532804	4.16071	5.6435	2.21684	0.142357	-0.188127	1.07269	93.0345
1189	EGB	AL	40.5	subsoil	GL	25.4618	50.7835	1.9945	0.0336639	1.33472	0.497856	4.23196	5.6485	2.10691	0.142464	-0.238021	1.08475	92.137
1190	EGB	AL	43.5	subsoil	GL	21.3036	49.041	2.302	0.0402346	1.3545	0.517794	4.08675	5.5355	2.11609	0.164429	-0.198208	1.07973	90.736
1191	EGB	AL	46.5	subsoil	GL	27.004	50.889	1.8845	0.0317414	1.3507	0.520014	4.24075	5.728	2.20525	0.134607	-0.215452	1.07767	93.7855
1192	EGB	AL	49.5	subsoil	GL	28.735	51.177	1.781	0.0298292	1.40536	0.524635	4.26475	5.9935	2.23744	0.127214	-0.2666	1.08902	94.7505
1193	EGB	AL	52.5	subsoil	GL	28.918	51.821	1.792	0.0296405	1.35999	0.48799	4.31842	5.873	2.10734	0.128	-0.295088	1.096	93.2035
1194	EGB	AL	55.5	subsoil	GL	27.6477	53.0975	1.9205	0.0310023	1.33792	0.4745	4.42479	5.92	2.09956	0.137179	-0.29591	1.09723	94.531
1195	EGB	AL	58.5	subsoil	GL	29.5404	53.35	1.806	0.0290159	1.3191	0.491148	4.44583	5.8645	2.18356	0.129	-0.249756	1.0842	95.9575
1196	EGB	AL	61.5	subsoil	GL	30.1429	52.8255	1.7525	0.0284359	1.26655	0.499205	4.40213	5.5755	2.19756	0.125179	-0.18283	1.06703	95.3145
1197	EGB	AL	64.5	subsoil	GL	26.2717	54.9605	2.092	0.032626	1.32717	0.47024	4.58004	6.0785	2.15372	0.149429	-0.288813	1.09667	97.5905
1198	EGB	AL	67.5	subsoil	GL	30.6251	53.747	1.755	0.0279883	1.34664	0.478003	4.47892	6.0315	2.14094	0.125357	-0.306671	1.09766	95.7885
1199	EGB	AL	70.5	subsoil	GL	26.045	53.4965	2.054	0.03291	1.30573	0.489971	4.45804	5.821	2.18431	0.146714	-0.227058	1.08145	96.3205
1200	EGB	AL	73.5	subsoil	GL	26.9945	53.719	1.99	0.0317525	1.3593	0.484801	4.47658	6.085	2.17025	0.142143	-0.294437	1.09742	96.518
1201	EGB	AL	76.5	subsoil	GL	25.1876	53.2465	2.114	0.0340304	1.33643	0.47851	4.43721	5.93	2.12325	0.151	-0.277314	1.09485	95.2625
1202	EGB	AL	79.5	subsoil	GL	32.9392	55.766	1.693	0.026022	1.28907	0.480992	4.64717	5.9905	2.23525	0.120929	-0.249015	1.08177	99.2135
1203	EGB	AL	82.5	subsoil	GL	34.9037	53.6295	1.5365	0.0245574	1.29992	0.50086	4.46913	5.8095	2.23841	0.10975	-0.224527	1.07455	96.79
1204	EGB	AL	85.5	subsoil	GL	29.356	53.6775	1.8285	0.0291982	1.32838	0.490163	4.47312	5.942	2.19256	0.130607	-0.260456	1.08701	96.529
1205	EGB	AL	88.5	subsoil	GL	31.1662	55.616	1.7845	0.0275024	1.28801	0.452642	4.63467	5.9695	2.09784	0.127464	-0.30022	1.09568	96.9355
1206	EGB	AL	91.5	subsoil	GL	28.5448	54.1495	1.897	0.030028	1.33564	0.440129	4.51246	6.027	1.98606	0.1355	-0.365294	1.11384	93.8505
1207	EGB	AL	94.5	subsoil	GL	32.1258	53.7465	1.673	0.0266808	1.28648	0.462791	4.47887	5.762	2.07278	0.1195	-0.28086	1.09023	94.346
1208	EGB	AL	97.5	subsoil	GL	29.3111	54.372	1.855	0.029243	1.30203	0.474454	4.531	5.8995	2.14975	0.1325	-0.265394	1.08828	96.5225
1209	EGB	AL	100.5	subsoil	GL	29.2462	55.4215	1.895	0.0293079	1.31029	0.460002	4.61846	6.0515	2.1245	0.135357	-0.302358	1.09757	97.36
1210	EGB	AL	103.5	subsoil	GL	28.5902	53.9925	1.8885	0.0299804	1.31741	0.479344	4.49937	5.9275	2.15675	0.134893	-0.268775	1.08968	96.3165
1211	EGB	AL	106.5	subsoil	GL	29.1587	53.9145	1.849	0.0293957	1.33411	0.483105	4.49288	5.994	2.17053	0.132071	-0.279715	1.09198	96.486
1212	EGB	AL	109.5	subsoil	GL	27.9912	54.373	1.9425	0.0306218	1.31227	0.45701	4.53108	5.946	2.07075	0.13875	-0.306384	1.09956	95.3935
1213	EGB	AL	112.5	subsoil	GL	31.627	54.351	1.7185	0.0271016	1.32064	0.474651	4.52925	5.9815	2.14981	0.12275	-0.290031	1.09283	96.448
1214	EGB	AL	115.5	subsoil	GL	32.4893	54.1435	1.6665	0.0263823	1.37224	0.451405	4.51196	6.1915	2.03672	0.119036	-0.390286	1.11736	94.589
1215	EGB	AL	118.5	subsoil	GL	27.4194	55.113	2.01	0.0312604	1.34233	0.451044	4.59275	6.165	2.07153	0.143571	-0.346464	1.11006	96.4325
1216	EGB	AL	121.5	subsoil	GL	25.0862	54.3995	2.1685	0.0341679	1.30314	0.461172	4.53329	5.9075	2.09063	0.154893	-0.27829	1.0952	95.9255
1217	EGB	AL	124.5	subsoil	GL	30.5222	53.658	1.758	0.0280826	1.31667	0.484331	4.4715	5.8875	2.16569	0.125571	-0.263762	1.087	95.9545
1218	EGB	AL	127.5	subsoil	GL	26.4921	54.8255	2.0695	0.0323546	1.35003	0.467568	4.56879	6.168	2.13622	0.147821	-0.31783	1.10372	97.2425
1219	EGB	AL	130.5	subsoil	GL	25.7755	55.005	2.134	0.0332541	1.31148	0.454206	4.58375	6.0115	2.08197	0.152429	-0.303306	1.10077	96.462
1220	EGB	AL	133.5	subsoil	GL	33.7057	54.9235	1.6295	0.0254302	1.29092	0.471144	4.57696	5.9085	2.15641	0.116393	-0.272344	1.08716	96.964
1221	EGB	AL	136.5	subsoil	GL	35.7649	56.6695	1.5845	0.023966	1.24818	0.460559	4.72246	5.8945	2.17497	0.113179	-0.255169	1.08177	98.948
1222	EGB	AL	139.5	subsoil	GL	31.8549	54.44	1.709	0.0269077	1.29919	0.46554	4.53667	5.894	2.112	0.122071	-0.287388	1.09203	95.835
1223	EGB	AL	142.5	subsoil	GL	28.9418	54.208	1.873	0.0296161	1.30387	0.465001	4.51733	5.89	2.10056	0.133786	-0.285017	1.09347	95.58
1224	EGB	AL	145.5	subsoil	GL	26.8886	56.2645	2.0925	0.0318775	1.29823	0.442299	4.68871	6.087	2.07381	0.149464	-0.317994	1.10341	97.625
1225	EGB	AL	148.5	subsoil	GL	29.5892	53.6305	1.8125	0.0289681	1.37575	0.482755	4.46921	6.1485	2.15753	0.129464	-0.323333	1.10256	96.112
1226	EGB	AL	151.5	subsoil	GL	30.5497	54.0425	1.769	0.0280573	1.30819	0.47072	4.50354	5.8915	2.11991	0.126357	-0.282581	1.09169	95.6215
1227	EGB	AL	154.5	subsoil	GL
1228	EGB	AL	157.5	subsoil	GL	32.1295	55.2145	1.7185	0.0266778	1.28771	0.452666	4.60121	5.925	2.08281	0.12275	-0.302339	1.09559	96.183
1229	EGB	AL	160.5	subsoil	GL	40.4517	55.52	1.3725	0.0211893	1.27911	0.463441	4.62667	5.918	2.14419	0.0980357	-0.288657	1.08806	97.1175
1230	EGB	AL	163.5	subsoil	GL	31.437	53.553	1.7035	0.0272654	1.31567	0.479735	4.46275	5.8715	2.14094	0.121679	-0.274402	1.08905	95.383
1231	EGB	AL	166.5	subsoil	GL	29.0672	54.937	1.89	0.0294883	1.28755	0.450188	4.57808	5.8945	2.061	0.135	-0.298706	1.09679	95.6975
1232	EGB	AL	169.5	subsoil	GL	32.9432	55.114	1.673	0.0260188	1.32075	0.451553	4.59283	6.066	2.07391	0.1195	-0.339592	1.10441	96.0355
1233	EGB	AL	172.5	subsoil	GL	27.9442	54.617	1.9545	0.0306733	1.32739	0.438964	4.55142	6.0415	1.99791	0.139607	-0.357442	1.11237	94.5795
1234	EGB	AL	175.5	subsoil	GL	27.6913	55.3825	2	0.0309536	1.31923	0.441414	4.61521	6.0885	2.03722	0.142857	-0.343536	1.1091	96.0665
1235	EGB	AL	178.5	subsoil	GL	24.0474	54.0825	2.249	0.035644	1.31133	0.462952	4.50687	5.91	2.08647	0.160643	-0.278493	1.09636	95.625
1236	EGB	AL	181.5	subsoil	GL	32.1704	55.9765	1.74	0.0266438	1.26878	0.435678	4.66471	5.9185	2.03231	0.124286	-0.317494	1.09936	96.152
1237	EGB	AL	184.5	subsoil	GL	28.7099	54.7355	1.9065	0.0298553	1.27519	0.469528	4.56129	5.8165	2.14166	0.136179	-0.246564	1.08403	96.725
1238	EGB	AL	187.5	subsoil	GL	27.6243	55	1.991	0.0310286	1.30287	0.449141	4.58333	5.9715	2.05856	0.142214	-0.311505	1.10115	95.8995
1239	EGB	AL	190.5	subsoil	GL	29.0053	54.5445	1.8805	0.0295512	1.32079	0.452417	4.54537	6.0035	2.05641	0.134321	-0.327305	1.10399	95.331
1240	EGB	AL	193.5	subsoil	GL	27.1006	55.204	2.037	0.0316281	1.31751	0.453982	4.60033	6.061	2.08847	0.1455	-0.314665	1.10239	96.7175
1241	EGB	AL	196.5	subsoil	GL	27.666	53.1325	1.9205	0.0309818	1.33071	0.473037	4.42771	5.892	2.09447	0.137179	-0.291692	1.09616	94.4565
1242	EGB	AL	199	subsoil	GL	26.8709	54.521	2.029	0.0318986	1.29979	0.446725	4.54342	5.9055	2.02966	0.144929	-0.310648	1.10159	94.93
1243	GRC	AM	1.5	topsoil	NL	93.4525	46.259	0.495	0.00917196	1.39795	0.662271	3.85492	5.389	2.553	0.0353571	-0.0458969	1.01835	92.991
1244	GRC	AM	4.5	topsoil	NL
1245	GRC	AM	7.5	topsoil	NL	95.2542	45.722	0.48	0.00899848	1.43353	0.688733	3.81017	5.462	2.62419	0.0342857	-0.0290717	1.01402	93.651
1246	GRC	AM	10.5	topsoil	NL	43.76	45.576	1.0415	0.0195874	1.51553	0.685608	3.798	5.756	2.60394	0.0743929	-0.0855572	1.03608	94.0365
1247	GRC	AM	13.5	topsoil	NL	54.1066	48.9665	0.905	0.0158417	1.44454	0.613943	4.08054	5.8945	2.50522	0.0646429	-0.169128	1.05416	95.8495
1248	GRC	AM	16.5	topsoil	NL	38.9219	47.8155	1.2285	0.0220221	1.46827	0.627506	3.98462	5.8505	2.50038	0.08775	-0.147191	1.05331	94.9005
1249	GRC	AM	19.5	topsoil	NL	61.3806	50.3935	0.821	0.0139644	1.45352	0.54987	4.19946	6.104	2.30916	0.0586429	-0.311888	1.08845	94.265
1250	GRC	AM	22.5	topsoil	NL	26.9769	53.1445	1.97	0.0317732	1.47763	0.448134	4.42871	6.544	1.98466	0.140714	-0.486043	1.14534	93.413
1251	GRC	AM	25.5	topsoil	NL	26.0079	51.2095	1.969	0.0329571	1.40119	0.484993	4.26746	5.9795	2.06969	0.140643	-0.332328	1.1078	92.273
1252	GRC	AM	28.5	topsoil	NL	27.2525	53.2105	1.9525	0.0314519	1.39202	0.514544	4.43421	6.1725	2.28159	0.139464	-0.268575	1.09073	97.841
1253	GRC	AM	31.5	subsoil	NL	24.1881	51.8835	2.145	0.0354365	1.44624	0.523179	4.32362	6.253	2.26203	0.153214	-0.293572	1.09997	96.474
1254	GRC	AM	34.5	subsoil	NL	27.8896	52.042	1.866	0.0307334	1.44552	0.534434	4.33683	6.269	2.31775	0.133286	-0.284457	1.09416	97.261
1255	GRC	AM	37.5	subsoil	NL	26.9857	53.8635	1.996	0.0317628	1.40856	0.513673	4.48862	6.3225	2.30569	0.142571	-0.285925	1.0953	99.073
1256	GRC	AM	40.5	subsoil	NL	39.3899	54.8505	1.3925	0.0217604	1.35532	0.503794	4.57088	6.195	2.30278	0.0994643	-0.28245	1.08693	99.2825
1257	GRC	AM	43.5	subsoil	NL	23.4947	52.957	2.254	0.0364824	1.4167	0.478974	4.41308	6.252	2.11375	0.161	-0.349302	1.11469	95.283
1258	GRC	AM	46.5	subsoil	NL	21.5118	54.64	2.54	0.0398452	1.42291	0.461763	4.55333	6.479	2.10256	0.181429	-0.379851	1.12485	97.3
1259	GRC	AM	49.5	subsoil	NL	20.7132	54.2065	2.617	0.0413814	1.43341	0.450783	4.51721	6.475	2.03628	0.186929	-0.407697	1.13296	95.879
1260	GRC	AM	52.5	subsoil	NL	29.0133	52.485	1.809	0.0295431	1.44133	0.500193	4.37375	6.304	2.18772	0.129214	-0.352311	1.11024	95.6015
1261	GRC	AM	55.5	subsoil	NL	24.6871	52.6575	2.133	0.0347203	1.4513	0.479056	4.38812	6.3685	2.10216	0.152357	-0.389031	1.1233	94.7935
1262	GRC	AM	58.5	subsoil	NL
1263	GRC	AM	61.5	subsoil	NL	35.4013	53.1905	1.5025	0.0242122	1.40439	0.515971	4.43254	6.225	2.28706	0.107321	-0.299808	1.09311	97.511
1264	GRC	AM	64.5	subsoil	NL	41.0829	52.545	1.279	0.0208637	1.37311	0.525892	4.37875	6.0125	2.30275	0.0913571	-0.258733	1.08033	96.6805
1265	GRC	AM	67.5	subsoil	NL	41.655	53.4225	1.2825	0.0205772	1.35707	0.530612	4.45188	6.0415	2.36222	0.0916071	-0.234113	1.07396	98.542
1266	GRC	AM	70.5	subsoil	NL	42.1005	54.457	1.2935	0.0203594	1.35277	0.517392	4.53808	6.139	2.34797	0.0923929	-0.256911	1.0795	99.457
1267	GRC	AM	73.5	subsoil	NL	29.5496	54.0315	1.8285	0.0290069	1.36965	0.501555	4.50263	6.167	2.25831	0.130607	-0.279516	1.09163	98.16
1268	GRC	AM	76.5	subsoil	NL	28.754	55.3945	1.9265	0.0298096	1.34158	0.482654	4.61621	6.193	2.22803	0.137607	-0.286841	1.09407	99.1625
1269	GRC	AM	79.5	subsoil	NL	36.2442	54.2575	1.497	0.0236491	1.32126	0.50214	4.52146	5.974	2.27041	0.106929	-0.246027	1.07924	98.055
1270	GRC	AM	82.5	subsoil	NL	35.4458	54.232	1.53	0.0241818	1.34478	0.480968	4.51933	6.0775	2.17366	0.109286	-0.310296	1.09571	96.618
1271	GRC	AM	85.5	subsoil	NL	46.1423	52.856	1.1455	0.0185761	1.3841	0.549332	4.40467	6.0965	2.41962	0.0818214	-0.229708	1.07136	98.812
1272	GRC	AM	88.5	subsoil	NL	26.6557	56.2035	2.1085	0.0321561	1.356	0.449732	4.68363	6.351	2.10637	0.150607	-0.360069	1.11413	98.365
1273	GRC	AM	91.5	subsoil	NL	26.8932	54.2705	2.018	0.0318721	1.34681	0.470083	4.52254	6.091	2.12597	0.144143	-0.311027	1.10166	96.395
1274	GRC	AM	94.5	subsoil	NL	34.4178	56.1355	1.631	0.024904	1.33103	0.467518	4.67796	6.2265	2.18703	0.1165	-0.321281	1.099	98.9855
1275	GRC	AM	97.5	subsoil	NL	40.2869	53.7025	1.333	0.0212759	1.32888	0.502079	4.47521	5.947	2.24691	0.0952143	-0.260892	1.08118	96.933
1276	GRC	AM	100.5	subsoil	NL	41.4615	52.822	1.274	0.0206732	1.35705	0.526024	4.40183	5.9735	2.31547	0.091	-0.242981	1.07625	97.117
1277	GRC	AM	103.5	subsoil	NL	41.4546	53.1655	1.2825	0.0206767	1.34997	0.505676	4.43046	5.981	2.24038	0.0916071	-0.276592	1.08466	96.275
1278	GRC	AM	106.5	subsoil	NL	27.7859	54.516	1.962	0.0308481	1.39808	0.486979	4.543	6.3515	2.21234	0.140143	-0.331584	1.10603	98.227
1279	GRC	AM	109.5	subsoil	NL	20.1447	55.257	2.743	0.0425492	1.39899	0.44336	4.60475	6.442	2.04156	0.195929	-0.384622	1.12807	97.107
1280	GRC	AM	112.5	subsoil	NL	26.1249	55.0975	2.109	0.0328094	1.34217	0.45974	4.59146	6.1625	2.11088	0.150643	-0.324259	1.10567	97.143
1281	GRC	AM	115.5	subsoil	NL	40.9701	55.535	1.3555	0.0209212	1.28416	0.494533	4.62792	5.943	2.28866	0.0968214	-0.232334	1.07377	99.452
1282	GRC	AM	118.5	subsoil	NL	38.3226	54.763	1.429	0.0223665	1.28649	0.494615	4.56358	5.871	2.25722	0.102071	-0.230159	1.07431	98.1785
1283	GRC	AM	121.5	subsoil	NL	39.4944	54.2455	1.3735	0.0217029	1.30673	0.502473	4.52046	5.907	2.27141	0.0981071	-0.236672	1.07545	97.8685
1284	GRC	AM	124.5	subsoil	NL	42.7026	54.638	1.2795	0.0200724	1.33292	0.493564	4.55317	6.069	2.24728	0.0913929	-0.285572	1.08645	97.943
1285	GRC	AM	127.5	subsoil	NL	39.5668	55.1165	1.393	0.0216632	1.279	0.476427	4.59304	5.8745	2.18825	0.0995	-0.261156	1.08154	97.396
1286	GRC	AM	130.5	subsoil	NL	33.326	56.6875	1.701	0.02572	1.33966	0.462834	4.72396	6.3285	2.18641	0.1215	-0.336834	1.1035	99.6995
1287	GRC	AM	133.5	subsoil	NL	34.1344	56.0145	1.641	0.0251108	1.32234	0.464217	4.66787	6.1725	2.16691	0.117214	-0.31857	1.09848	98.4985
1288	GRC	AM	136.5	subsoil	NL	32.3329	54.6265	1.6895	0.0265099	1.30354	0.467294	4.55221	5.934	2.12722	0.120679	-0.289426	1.09224	96.2855
1289	GRC	AM	139.5	subsoil	NL	28.9893	55.297	1.9075	0.0295676	1.35534	0.459912	4.60808	6.2455	2.11931	0.13625	-0.346809	1.10888	97.359
1290	GRC	AM	142.5	subsoil	NL	23.2747	56.057	2.4085	0.0368273	1.31834	0.452901	4.67142	6.1585	2.11569	0.172036	-0.302054	1.10313	98.475
1291	GRC	AM	145.5	subsoil	NL	36.6029	56.9175	1.555	0.0234174	1.28154	0.452095	4.74313	6.0785	2.14434	0.111071	-0.307097	1.09434	98.8605
1292	GRC	AM	148.5	subsoil	NL	42.5124	56.4565	1.328	0.0201622	1.31028	0.465378	4.70471	6.1645	2.18947	0.0948571	-0.31904	1.09488	98.9805
1293	GRC	AM	151.5	subsoil	NL	32.4309	55.7	1.7175	0.0264299	1.30826	0.456382	4.64167	6.0725	2.11837	0.122679	-0.316204	1.09887	97.384
1294	GRC	AM	154.5	subsoil	NL	35.7962	55.502	1.5505	0.0239451	1.28914	0.46045	4.62517	5.9625	2.12966	0.11075	-0.296408	1.09206	97.0895
1295	GRC	AM	157.5	subsoil	NL	32.4771	54.253	1.6705	0.0263922	1.34116	0.485095	4.52108	6.0635	2.19316	0.119321	-0.291794	1.09274	97.0775
1296	GRC	AM	160.5	subsoil	NL	42.842	56.68	1.323	0.0200071	1.27632	0.459408	4.72333	6.0285	2.16994	0.0945	-0.297486	1.08938	98.7505
1297	GRC	AM	163.5	subsoil	NL	43.7803	55.798	1.2745	0.0195783	1.29919	0.472806	4.64983	6.041	2.19847	0.0910357	-0.29484	1.08839	98.289
1298	GRC	AM	166.5	subsoil	NL	41.2702	55.9005	1.3545	0.020769	1.29573	0.475199	4.65838	6.036	2.21366	0.09675	-0.283025	1.08633	98.7095
1299	GRC	AM	169.5	subsoil	NL	37.3661	55.3765	1.482	0.0229391	1.29716	0.473906	4.61471	5.986	2.18694	0.105857	-0.280528	1.08734	97.8355
1300	GRC	AM	172.5	subsoil	NL	41.5572	55.001	1.3235	0.0206256	1.30372	0.488657	4.58342	5.9755	2.23972	0.0945357	-0.264531	1.0816	98.1355
1301	GRC	AM	175.5	subsoil	NL	37.6449	54.284	1.442	0.0227691	1.38118	0.492244	4.52367	6.248	2.22675	0.103	-0.328384	1.09917	97.602
1302	GRC	AM	178.5	subsoil	NL	31.4275	55.941	1.78	0.0272736	1.37009	0.455261	4.66175	6.387	2.12231	0.127143	-0.377744	1.11489	98.065
1303	GRC	AM	181.5	subsoil	NL	37.911	57.7005	1.522	0.0226094	1.34765	0.415447	4.80838	6.48	1.99763	0.108714	-0.448927	1.12919	97.6645
1304	GRC	AM	184.5	subsoil	NL	62.9338	57.5215	0.914	0.0136198	1.29239	0.438821	4.79346	6.195	2.10347	0.0652857	-0.373886	1.10369	98.286
1305	GRC	AM	187.5	subsoil	NL	39.1485	55.493	1.4175	0.0218947	1.22102	0.458429	4.62442	5.6465	2.11997	0.10125	-0.238476	1.07604	96.4765
1306	GRC	AM	190.5	subsoil	NL	41.2397	58.416	1.4165	0.0207844	1.29067	0.430214	4.868	6.283	2.09428	0.101179	-0.367893	1.10756	99.624
1307	GRC	AM	193.5	subsoil	NL	51.1208	57.9965	1.1345	0.016767	1.31894	0.405322	4.83304	6.3745	1.95894	0.0810357	-0.457997	1.12707	96.8485
1308	GRC	AM	196.5	subsoil	NL	38.9846	59.3345	1.522	0.0219867	1.34006	0.41657	4.94454	6.626	2.05975	0.108714	-0.440962	1.12673	100.439
1309	GRC	AM	199	subsoil	NL	39.0777	56.7995	1.4535	0.0219343	1.30871	0.424863	4.73329	6.1945	2.011	0.103821	-0.39318	1.11475	96.6235
1310	HMC	AN	1.5	topsoil	FL	44.4492	46.3605	1.043	0.0192837	1.45999	0.67835	3.86338	5.6405	2.62072	0.0745	-0.0454428	1.02582	94.9755
1311	HMC	AN	4.5	topsoil	FL	32.6652	47.9525	1.468	0.0262403	1.42391	0.639172	3.99604	5.69	2.55416	0.104857	-0.0668452	1.03639	95.977
1312	HMC	AN	7.5	topsoil	FL	31.2221	48.644	1.558	0.0274531	1.41896	0.623864	4.05367	5.752	2.52894	0.111286	-0.0888746	1.04281	96.417
1313	HMC	AN	10.5	topsoil	FL	31.869	51.819	1.626	0.0268958	1.35344	0.563994	4.31825	5.8445	2.43547	0.116143	-0.144766	1.05636	98.257
1314	HMC	AN	13.5	topsoil	FL
1315	HMC	AN	16.5	topsoil	FL	42.6425	47.8875	1.123	0.0201007	1.41507	0.647314	3.99063	5.647	2.58319	0.0802143	-0.0601365	1.03011	95.9885
1316	HMC	AN	19.5	topsoil	FL	46.1286	48.2275	1.0455	0.0185816	1.43059	0.656708	4.01896	5.7495	2.63928	0.0746786	-0.0614343	1.02929	97.251
1317	HMC	AN	22.5	topsoil	FL
1318	HMC	AN	25.5	topsoil	FL
1319	HMC	AN	28.5	topsoil	FL
1320	HMC	AN	31.5	subsoil	FL	42.5984	50.117	1.1765	0.0201215	1.44837	0.63563	4.17642	6.049	2.65466	0.0840357	-0.116746	1.04428	99.817
1321	HMC	AN	34.5	subsoil	FL	33.7051	52.7485	1.565	0.0254306	1.38271	0.559637	4.39571	6.078	2.46	0.111786	-0.187147	1.06586	99.7515
1322	HMC	AN	37.5	subsoil	FL	35.9101	52.698	1.4675	0.0238692	1.27178	0.518573	4.3915	5.585	2.27731	0.104821	-0.163022	1.05866	96.1875
1323	HMC	AN	40.5	subsoil	FL	36.1928	50.9775	1.4085	0.0236827	1.33635	0.417331	4.24813	5.677	1.77287	0.100607	-0.430644	1.12542	86.429
1324	HMC	AN	43.5	subsoil	FL	31.9703	51.1685	1.6005	0.0268106	1.40278	0.536294	4.26404	5.9815	2.28678	0.114321	-0.249757	1.08255	95.339
1325	HMC	AN	46.5	subsoil	FL	44.9061	52.383	1.1665	0.0190874	1.3155	0.522865	4.36525	5.7425	2.28244	0.0833214	-0.21251	1.06744	95.811
1326	HMC	AN	49.5	subsoil	FL	38.894	52.857	1.359	0.0220379	1.33367	0.511784	4.40475	5.8745	2.25428	0.0970714	-0.243992	1.07753	96.159
1327	HMC	AN	52.5	subsoil	FL	43.1127	54.128	1.2555	0.0198814	1.27043	0.440103	4.51067	5.7305	1.98516	0.0896786	-0.330583	1.09756	92.8765
1328	HMC	AN	55.5	subsoil	FL	44.97	54.459	1.21101	0.0190603	1.26009	0.465982	4.53825	5.7186	2.11474	0.0865005	-0.270943	1.08203	95.2245
1329	HMC	AN	58.5	subsoil	FL	35.8989	53.238	1.483	0.0238766	1.31489	0.486905	4.4365	5.8335	2.16016	0.105929	-0.269447	1.08527	95.117
1330	HMC	AN	61.5	subsoil	FL	43.8612	55.7695	1.2715	0.0195422	1.231	0.477849	4.64746	5.721	2.22078	0.0908214	-0.216672	1.06882	98.2945
1331	HMC	AN	64.5	subsoil	FL	54.5281	55.864	1.0245	0.0157193	1.23793	0.495024	4.65533	5.763	2.3045	0.0731786	-0.20073	1.06197	99.5235
1332	HMC	AN	67.5	subsoil	FL	53.1913	54.2285	1.0195	0.0161144	1.26885	0.497063	4.51904	5.734	2.24625	0.0728214	-0.226383	1.06868	96.922
1333	HMC	AN	70.5	subsoil	FL	53.45	56.1225	1.05	0.0160363	1.25308	0.468161	4.67687	5.8605	2.18953	0.075	-0.268649	1.07919	98.0655
1334	HMC	AN	73.5	subsoil	FL	50.7024	58.612	1.156	0.0169054	1.23865	0.463977	4.88433	6.05	2.26622	0.0825714	-0.259984	1.07768	102.078
1335	HMC	AN	76.5	subsoil	FL	36.2887	58.3885	1.609	0.0236201	1.2288	0.463422	4.86571	5.979	2.25488	0.114929	-0.2311	1.07549	102.054
1336	HMC	AN	79.5	subsoil	FL	30.1972	56.514	1.8715	0.0283849	1.27721	0.434753	4.7095	6.015	2.04747	0.133679	-0.322545	1.10192	97.16
1337	HMC	AN	82.5	subsoil	FL	30.7119	56.341	1.8345	0.0279091	1.33171	0.429106	4.69508	6.2525	2.01469	0.131036	-0.389773	1.11838	96.663
1338	HMC	AN	85.5	subsoil	FL	34.6424	57.7315	1.6665	0.0247426	1.23686	0.428468	4.81096	5.9505	2.06134	0.119036	-0.305699	1.09498	98.33
1339	HMC	AN	88.5	subsoil	FL	32.2614	56.9575	1.7655	0.0265687	1.21575	0.421841	4.74646	5.7705	2.00225	0.126107	-0.292361	1.09302	96.5295
1340	HMC	AN	91.5	subsoil	FL	32.3236	56.243	1.74	0.0265176	1.15492	0.434587	4.68692	5.413	2.03688	0.124286	-0.206189	1.07144	95.986
1341	HMC	AN	94.5	subsoil	FL	32.1481	57.529	1.7895	0.0266623	1.21441	0.439226	4.79408	5.822	2.10569	0.127821	-0.255974	1.08399	98.8315
1342	HMC	AN	97.5	subsoil	FL	39.7475	57.773	1.4535	0.0215647	1.21261	0.45944	4.81442	5.838	2.21194	0.103821	-0.229033	1.07343	100.456
1343	HMC	AN	100.5	subsoil	FL	37.472	56.6015	1.5105	0.0228742	1.18778	0.455189	4.71679	5.6025	2.14703	0.107893	-0.208777	1.06935	98.067
1344	HMC	AN	103.5	subsoil	FL	33.8884	59.542	1.757	0.0252931	1.1532	0.426468	4.96183	5.722	2.11606	0.1255	-0.224388	1.07507	100.878
1345	HMC	AN	106.5	subsoil	FL	34.3905	57.776	1.68	0.0249238	1.10236	0.443515	4.81467	5.3075	2.13537	0.12	-0.14056	1.05383	98.9295
1346	HMC	AN	109.5	subsoil	FL	39.2973	58.101	1.4785	0.0218118	1.07513	0.432482	4.84175	5.2055	2.09397	0.105607	-0.144729	1.05254	98.2885
1347	HMC	AN	112.5	subsoil	FL	52.0741	58.7135	1.1275	0.0164601	1.07117	0.455849	4.89279	5.241	2.23037	0.0805357	-0.110089	1.03987	100.768
1348	HMC	AN	115.5	subsoil	FL	46.2379	59.3695	1.284	0.0185377	1.12725	0.446902	4.94746	5.577	2.21103	0.0917143	-0.177828	1.05836	101.607
1349	HMC	AN	118.5	subsoil	FL	46.2282	58.0395	1.2555	0.0185416	1.08971	0.443698	4.83663	5.2705	2.146	0.0896786	-0.146686	1.05058	98.9015
1350	HMC	AN	121.5	subsoil	FL	42.8499	56.5405	1.3195	0.0200034	1.18131	0.466153	4.71171	5.566	2.19637	0.09425	-0.188997	1.06225	98.568
1351	HMC	AN	124.5	subsoil	FL	44.2668	57.6575	1.3025	0.0193631	1.12128	0.450969	4.80479	5.3875	2.16681	0.0930357	-0.161249	1.05483	99.0165
1352	HMC	AN	127.5	subsoil	FL	50.4633	59.0925	1.171	0.0169855	1.14624	0.443178	4.92438	5.6445	2.18237	0.0836429	-0.208924	1.06497	100.826
1353	HMC	AN	130.5	subsoil	FL	37.0982	54.7755	1.4765	0.0231047	1.11948	0.471205	4.56462	5.11	2.15088	0.105464	-0.107754	1.04427	95.776
1354	HMC	AN	133.5	subsoil	FL	36.2473	54.679	1.5085	0.0236471	1.07229	0.463423	4.55658	4.886	2.11163	0.10775	-0.0745076	1.03636	94.8595
1355	HMC	AN	136.5	subsoil	FL	37.8633	55.7915	1.4735	0.0226379	1.112	0.433171	4.64929	5.17	2.01394	0.10525	-0.177742	1.06141	94.658
1356	HMC	AN	139.5	subsoil	FL	30.3099	53.209	1.7555	0.0282793	1.09301	0.482935	4.43408	4.8465	2.14138	0.125393	-0.0423022	1.03179	94.073
1357	HMC	AN	142.5	subsoil	FL	28.1374	53.236	1.892	0.0304627	1.10159	0.487924	4.43633	4.887	2.16459	0.135143	-0.0343491	1.03143	94.6485
1358	HMC	AN	145.5	subsoil	FL	28.0466	53.569	1.91	0.0305614	1.12296	0.465542	4.46408	5.013	2.07822	0.136429	-0.100195	1.04797	93.7435
1359	HMC	AN	148.5	subsoil	FL	34.3465	54.611	1.59	0.0249557	1.15878	0.455183	4.55092	5.2735	2.0715	0.113571	-0.173544	1.0621	94.6185
1360	HMC	AN	151.5	subsoil	FL	37.1285	53.038	1.4285	0.0230859	1.16701	0.464978	4.41983	5.158	2.05512	0.102036	-0.167799	1.05926	92.5065
1361	HMC	AN	154.5	subsoil	FL	35.6019	51.2845	1.4405	0.0240758	1.20844	0.448637	4.27371	5.1645	1.91734	0.102893	-0.238934	1.07779	88.567
1362	HMC	AN	157.5	subsoil	FL	33.8237	51.6995	1.5285	0.0253415	1.14454	0.435875	4.30829	4.931	1.87787	0.109179	-0.196763	1.0682	88.205
1363	HMC	AN	160.5	subsoil	FL	34.6636	51.5275	1.4865	0.0247274	1.19237	0.433407	4.29396	5.12	1.86103	0.106179	-0.251377	1.08139	87.9105
1364	HMC	AN	163.5	subsoil	FL	40.3597	37.817	0.937	0.0212376	1.32036	0.366889	3.15142	4.161	1.15622	0.0669286	-0.522869	1.14665	61.4145
1365	HMC	AN	166.5	subsoil	FL	33.7828	37.634	1.114	0.0253722	1.21167	0.404236	3.13617	3.8	1.26775	0.0795714	-0.327083	1.1008	62.832
1366	HMC	AN	169.5	subsoil	FL	31.6909	46.1895	1.4575	0.027047	1.12961	0.440092	3.84912	4.348	1.69397	0.104107	-0.168283	1.06236	79.0985
1367	HMC	AN	172.5	subsoil	FL	35.4001	51.5425	1.456	0.024213	1.1578	0.431513	4.29521	4.973	1.85344	0.104	-0.222137	1.07369	87.6265
1368	HMC	AN	175.5	subsoil	FL	35.8113	54.3795	1.5185	0.023935	1.13315	0.43175	4.53163	5.135	1.95653	0.108464	-0.197842	1.06741	92.3375
1369	HMC	AN	178.5	subsoil	FL	34.1074	57.181	1.6765	0.0251307	1.15003	0.414972	4.76508	5.48	1.97737	0.11975	-0.244697	1.08002	95.9755
1370	HMC	AN	181.5	subsoil	FL	36.4411	56.9575	1.563	0.0235213	1.13337	0.422861	4.74646	5.3795	2.00709	0.111643	-0.217085	1.07191	96.0135
1371	HMC	AN	184.5	subsoil	FL	35.1112	56.81	1.618	0.0244122	1.14519	0.407048	4.73417	5.4215	1.92703	0.115571	-0.257854	1.08277	94.682
1372	HMC	AN	187.5	subsoil	FL	35.8766	56.5415	1.576	0.0238914	1.19657	0.438746	4.71179	5.638	2.06728	0.112571	-0.247406	1.07977	96.832
1373	HMC	AN	190.5	subsoil	FL	37.4787	57.155	1.525	0.0228701	1.19129	0.43573	4.76292	5.674	2.07534	0.108929	-0.251217	1.07996	97.5595
1374	HMC	AN	193.5	subsoil	FL	32.194	55.084	1.711	0.0266243	1.12062	0.438217	4.59033	5.144	2.01156	0.122214	-0.164309	1.06105	94.124
1375	HMC	AN	196.5	subsoil	FL	30.5277	53.3625	1.748	0.0280775	1.17768	0.462424	4.44687	5.237	2.05634	0.124857	-0.1686	1.06321	93.249
1376	HMC	AN	199	subsoil	FL	32.3976	52.225	1.612	0.026457	1.21333	0.494167	4.35208	5.2805	2.15066	0.115143	-0.145622	1.05625	93.528
1377	SW1	AO	2.5	topsoil	FL	19.9057	47.8134	2.402	0.0430603	1.39615	0.511698	3.98445	5.56288	2.03884	0.171571	-0.243569	1.09319	88.3996
1378	SW1	AO	10	topsoil	FL	16.2703	44.1467	2.71333	0.0526815	1.27135	0.525102	3.67889	4.67717	1.93179	0.19381	-0.0631046	1.05529	82.4458
1379	SW1	AO	27.5	topsoil	FL	20.5474	50.6287	2.464	0.0417154	1.23081	0.500057	4.21906	5.19287	2.10977	0.176	-0.105551	1.05767	92.042
1380	SW1	AO	47.5	subsoil	FL	17.4531	36.5031	2.0915	0.0491113	1.28537	0.571441	3.04193	3.91	1.73828	0.149393	0.00484596	1.03562	70.3171
1381	SW1	AO	67.5	subsoil	FL	16.9195	15.8494	0.93675	0.05066	1.66549	0.721069	1.32078	2.19975	0.952375	0.0669107	-0.0713728	1.05584	34.2239
1382	SW1	AO	87.5	subsoil	FL	25.8079	50.5738	1.95962	0.0332125	1.18805	0.496276	4.21448	5.007	2.09155	0.139973	-0.0958568	1.04887	91.0051
1383	SW1	AO	100	subsoil	FL	19.7244	13.0366	0.660937	0.0434559	1.77239	0.761132	1.08639	1.9255	0.826883	0.0472098	-0.119759	1.06253	28.8532
1384	SW1	AO	108.5	subsoil	FL	19.4913	35.1696	1.80437	0.0439757	1.21562	0.497336	2.9308	3.56275	1.45759	0.128884	-0.0890237	1.05524	63.8583
1385	SW1	AO	140	subsoil	FL	23.908	48.4794	2.02775	0.0358518	1.173	0.456741	4.03995	4.73888	1.84521	0.144839	-0.151966	1.06488	84.7694
1386	SW2	AP	2.5	topsoil	FL	23.5992	48.8326	2.06925	0.0363209	1.36747	0.52226	4.06939	5.56475	2.12528	0.147804	-0.213985	1.08074	90.471
1387	SW2	AP	13.5	topsoil	FL	18.4582	48.1805	2.61025	0.046437	1.19725	0.508303	4.01504	4.807	2.04086	0.186446	-0.0413301	1.04516	88.2515
1388	SW2	AP	37	subsoil	FL	19.4728	47.762	2.45275	0.0440174	1.1909	0.5233	3.98017	4.74	2.08282	0.175196	-0.0122533	1.03608	88.2799
1389	SW2	AP	78.5	subsoil	FL	24.8072	51.3601	2.07038	0.0345522	1.25152	0.505424	4.28001	5.3565	2.16322	0.147884	-0.137012	1.06017	93.3985
1390	SW2	AP	91	subsoil	FL	21.1153	13.9466	0.6605	0.0405935	1.71224	0.756944	1.16222	1.99	0.879734	0.0471786	-0.0765738	1.04959	30.6729
1391	SW2	AP	102.5	subsoil	FL	17.5837	15.1968	0.86425	0.0487463	1.63417	0.713831	1.2664	2.0695	0.903992	0.0617321	-0.0602649	1.05163	32.5944
1392	SW2	AP	132.5	subsoil	FL	24.1847	52.2722	2.16138	0.0354415	1.20982	0.443538	4.35602	5.27	1.93206	0.154384	-0.216418	1.08069	90.6166
1393	Spring	AQ	5	topsoil	CL	14.8033	30.628	2.069	0.0579022	1.37678	0.584224	2.55233	3.514	1.49113	0.147786	-0.0346249	1.05208	60.0691
1394	Spring	AQ	5	topsoil	CL	15.4903	32.065	2.07	0.055334	1.35886	0.544182	2.67208	3.631	1.4541	0.147857	-0.104499	1.06763	61.0316
1395	Spring	AQ	5	topsoil	CL	15.165	31.073	2.049	0.0565213	1.36749	0.607023	2.58942	3.541	1.57183	0.146357	0.0161194	1.03836	61.8123
1396	Spring	AQ	5	topsoil	CL	15.391	31.844	2.069	0.0556911	1.36302	0.592703	2.65367	3.617	1.57284	0.147786	-0.0105411	1.0444	62.6954
1397	Spring	AQ	15	topsoil	CL	14.8041	31.059	2.098	0.057899	1.37429	0.588927	2.58825	3.557	1.52429	0.149857	-0.0227368	1.04911	61.1026
1398	Spring	AQ	15	topsoil	CL	15.4659	31.071	2.009	0.0554215	1.37994	0.558595	2.58925	3.573	1.44634	0.1435	-0.0964815	1.06569	59.7945
1399	Spring	AQ	15	topsoil	CL	15.2091	31.422	2.066	0.0563572	1.37445	0.564492	2.6185	3.599	1.47812	0.147571	-0.0763954	1.06137	60.737
1400	Spring	AQ	15	topsoil	CL	15.436	26.658	1.727	0.0555288	1.31038	0.684717	2.2215	2.911	1.5211	0.123357	0.225645	0.985235	55.6336
1401	Spring	AQ	30	subsoil	CL	18.4481	28.41	1.54	0.0464625	1.37107	0.569483	2.3675	3.246	1.34825	0.11	-0.0927125	1.05802	54.768
1402	Spring	AQ	30	subsoil	CL	17.1057	31.235	1.826	0.0501086	1.37346	0.548188	2.60292	3.575	1.42689	0.130429	-0.126758	1.06927	59.4662
1403	Spring	AQ	30	subsoil	CL	17.7454	28.02	1.579	0.0483022	1.403	0.603505	2.335	3.276	1.40918	0.112786	-0.051082	1.049	55.4219
1404	Spring	AQ	30	subsoil	CL	18.1541	26.868	1.48	0.047215	1.35016	0.604207	2.239	3.023	1.35282	0.105714	-9.84346e-05	1.03544	53.0161
1405	Spring	AQ	45	subsoil	CL	14.5964	31.499	2.158	0.058723	1.47852	0.540447	2.62492	3.881	1.41863	0.154143	-0.221459	1.09941	60.2361
1406	Spring	AQ	45	subsoil	CL	18.9731	38.117	2.009	0.0451767	1.29234	0.495298	3.17642	4.105	1.57327	0.1435	-0.166211	1.07544	69.4034
1407	Spring	AQ	45	subsoil	CL	16.7218	40.333	2.412	0.051259	1.35581	0.552027	3.36108	4.557	1.85541	0.172286	-0.0979812	1.06294	76.9886
1408	Spring	AQ	45	subsoil	CL	16.9311	36.859	2.177	0.0506254	1.36672	0.512834	3.07158	4.198	1.57521	0.1555	-0.189178	1.08526	68.4374
1409	Spring	AQ	60	subsoil	CL	24.4648	52.159	2.132	0.0350357	1.25984	0.436912	4.34658	5.476	1.89908	0.152286	-0.280908	1.0965	90.1522
1410	Spring	AQ	60	subsoil	CL	21.5275	48.975	2.275	0.0398162	1.2577	0.426476	4.08125	5.133	1.74055	0.1625	-0.285303	1.10119	84.2319
1411	Spring	AQ	60	subsoil	CL	19.587	46.245	2.361	0.0437607	1.28005	0.472154	3.85375	4.933	1.81956	0.168643	-0.204461	1.08394	82.652
1412	Spring	AQ	60	subsoil	CL	28.9252	54.119	1.871	0.0296331	1.18184
1413	Spring	AQ	80	subsoil	CL	21.1421	15.476	0.732	0.040542	1.54924	0.603672	1.28967	1.998	0.778535	0.0522857	-0.220268	1.08547	30.6626
1414	Spring	AQ	80	subsoil	CL	22.9168	21.496	0.938	0.0374023	1.47298	0.565188	1.79133	2.63859	1.01244	0.067	-0.230393	1.08565	41.2716
1415	Spring	AQ	80	subsoil	CL	23.2328	29.645	1.276	0.0368937	1.39636	0.521348	2.47042	3.44959	1.28795	0.0911429	-0.242982	1.08842	54.9777
1416	Spring	AQ	80	subsoil	CL	23.0256	28.828	1.252	0.0372257	1.33075	0.825303	2.40233	3.19691	1.98265	0.0894286	0.431533	0.920036	64.9994
1417	Spring	AQ	100	subsoil	CL	25.8153	53.799	2.084	0.033203	1.31333	0.423538	4.48325	5.888	1.89883	0.148857	-0.366649	1.11656	92.1522
1418	Spring	AQ	100	subsoil	CL	23.6124	53.482	2.265	0.0363006	1.30586	0.446008	4.45683	5.82	1.98778	0.161786	-0.304942	1.10346	93.3715
1419	Spring	AQ	100	subsoil	CL	22.7237	53.787	2.367	0.0377202	1.3112	0.428154	4.48225	5.87712	1.91909	0.169071	-0.34173	1.11372	92.7366
1420	Spring	AQ	100	subsoil	CL	20.82	52.175	2.506	0.0411691	1.3581	0.33622	4.34792	5.90489	1.46186	0.179	-0.562149	1.17141	83.9756
1421	Spring	AQ	120	subsoil	CL	24.6993	52.412	2.122	0.0347031	1.38289	0.405885	4.36767	6.04	1.77277	0.151571	-0.46701	1.14278	88.9383
1422	Spring	AQ	120	subsoil	CL	23.9221	52.485	2.194	0.0358306	1.35513	0.426861	4.37375	5.927	1.86698	0.156714	-0.393916	1.12535	90.4777
1423	Spring	AQ	120	subsoil	CL	26.5602	53.811	2.026	0.0322717	1.33021	0.407274	4.48425	5.965	1.82632	0.144714	-0.418847	1.12892	91.0231
1424	Spring	AQ	120	subsoil	CL	23.0201	45.787	1.989	0.0372345	1.41892	0.615779	3.81558	5.414	2.34956	0.142071	-0.0756564	1.04684	90.7829
1425	P33	AR	5	topsoil	CL	14.913	28.126	1.886	0.0574761	1.43995	0.630887	2.34383	3.375	1.47869	0.134714	-0.00574684	1.04454	57.0461
1426	P33	AR	15	topsoil	CL	14.9995	28.589	1.906	0.0571449	1.37633	0.604281	2.38242	3.279	1.43965	0.136143	0.00366289	1.04194	56.8084
1427	P33	AR	25	topsoil	CL	22.2384	49.903	2.244	0.0385433	1.29948	0.504712	4.15858	5.404	2.09889	0.160286	-0.174427	1.07251	91.1332
1428	P33	AR	45	subsoil	CL	24.9342	42.039	1.686	0.0343762	1.31678	0.5475	3.50325	4.613	1.91803	0.120429	-0.118648	1.05544	79.0265
1429	P33	AR	60	subsoil	CL	16.9245	22.188	1.311	0.0506451	1.45322	0.618577	1.849	2.687	1.14375	0.0936429	-0.0641281	1.05402	44.486
1430	P33	AR	75	subsoil	CL	24.7669	50.054	2.021	0.0346083	1.33728	0.457236	4.17117	5.578	1.90721	0.144357	-0.318979	1.1057	88.1683
1431	P33	AR	100	subsoil	CL	22.4833	53.263	2.369	0.0381235	1.14406	0.44484	4.43858	5.078	1.97446	0.169214	-0.140009	1.06359	92.3013
1432	P33	AR	130	subsoil	CL	25.5702	52.598	2.057	0.0335211	1.30499	0.441886	4.38317	5.72	1.93686	0.146929	-0.320657	1.10531	91.3648
1433	P33	AR	5	topsoil	CL	14.7978	28.397	1.919	0.0579236	1.41226	0.60115	2.36642	3.342	1.42257	0.137071	-0.0361916	1.05249	56.4191
1434	P33	AR	15	topsoil	CL	15.3815	25.764	1.675	0.0557256	1.4327	0.638955	2.147	3.076	1.37184	0.119643	0.0123897	1.0387	52.4644
1435	P33	AR	25	topsoil	CL	26.0416	40.729	1.564	0.0329144	1.38388	0.549646	3.39408	4.697	1.86554	0.111714	-0.185844	1.07115	76.8387
1436	P33	AR	45	subsoil	CL	31.4653	29.011	0.922	0.0272409	1.92548	0.845999	2.41758	4.655	2.04527	0.0658571	-0.151755	1.05837	67.3124
1437	P33	AR	60	subsoil	CL	21.6812	27.882	1.286	0.039534	1.42501	0.645989	2.3235	3.311	1.50096	0.0918571	-0.0144251	1.03326	56.4943
1438	P33	AR	75	subsoil	CL	27.7083	31.532	1.138	0.0309346	1.87847	0.735079	2.62767	4.936	1.93154	0.0812857	-0.315511	1.10208	68.5107
1439	P33	AR	100	subsoil	CL	23.701	34.082	1.438	0.0361649	1.72983	0.631535	2.84017	4.913	1.79367	0.102714	-0.358263	1.11669	69.1316
1440	P33	AR	130	subsoil	CL	31.2805	35.91	1.148	0.0274018	1.53718	0.625853	2.9925	4.6	1.87286	0.082	-0.203266	1.07137	71.6238
1441	P33	AR	5	topsoil	CL	20.1074	22.661	1.127	0.0426283	1.19571	0.700443	1.88842	2.258	1.32273	0.0805	0.33306	0.948706	47.2096
1442	P33	AR	15	topsoil	CL	19.1402	21.437	1.12	0.0447824	1.39217	0.757771	1.78642	2.487	1.35369	0.08	0.257716	0.969158	46.7031
1443	P33	AR	25	topsoil	CL	25.9198	33.955	1.31	0.033069	1.23481	0.621826	2.82958	3.494	1.75951	0.0935714	0.108048	0.99779	66.9111
1444	P33	AR	45	subsoil	CL	27.8557	35.906	1.289	0.0307708	1.50961	0.677061	2.99217	4.517	2.02588	0.0920714	-0.0631731	1.03887	74.1261
1445	P33	AR	60	subsoil	CL	24.0607	41.24	1.714	0.0356242	1.3001	0.548278	3.43667	4.468	1.88425	0.122429	-0.096668	1.05089	77.57
1446	P33	AR	75	subsoil	CL	24.7921	46.262	1.866	0.0345733	1.32938	0.458967	3.85517	5.125	1.76939	0.133286	-0.307732	1.10286	81.5633
1447	P33	AR	100	subsoil	CL	21.8848	51.123	2.336	0.039166	1.41072	0.435708	4.26025	6.01	1.85622	0.166857	-0.421802	1.13483	89.1686
1448	P33	AR	130	subsoil	CL	28.3353	53.157	1.876	0.03025	1.32965	0.437225	4.42975	5.89	1.9368	0.134	-0.364446	1.1138	91.9118
1449	P33	AR	5	topsoil	CL	15.8219	27.008	1.707	0.0541744	1.39648	0.591068	2.25067	3.143	1.3303	0.121929	-0.0518155	1.05358	53.1428
1450	P33	AR	15	topsoil	CL	16.3321	25.625	1.569	0.0524822	1.285	0.597628	2.13542	2.744	1.27618	0.112071	0.0677075	1.02243	50.357
1451	P33	AR	25	topsoil	CL	22.5366	51.654	2.292	0.0380333	1.27518	0.504011	4.3045	5.489	2.16951	0.163714	-0.153056	1.06679	94.1472
1452	P33	AR	45	subsoil	CL	21.4769	46.025	2.143	0.03991	1.27053	0.518287	3.83542	4.873	1.98785	0.153071	-0.114224	1.05849	84.8465
1453	P33	AR	60	subsoil	CL	22.1752	40.514	1.827	0.0386533	1.2994	0.505758	3.37617	4.387	1.70752	0.1305	-0.171927	1.07197	74.0484
1454	P33	AR	75	subsoil	CL	22.8435	43.197	1.891	0.0375224	1.31981	0.46821	3.59975	4.751	1.68544	0.135071	-0.270826	1.09585	76.806
1455	P33	AR	100	subsoil	CL	25.8119	55.315	2.143	0.0332072	1.28862	0.413396	4.60958	5.94	1.90558	0.153071	-0.362207	1.11546	93.8873
1456	P33	AR	130	subsoil	CL	23.022	51.293	2.228	0.0372315	1.16343	0.451533	4.27442	4.973	1.93004	0.159143	-0.148672	1.06509	89.3747
1457	Staatswald Sabine	AS	5	topsoil	CL	15.7174	23.026	1.465	0.0545346	1.53166	0.587817	1.91883	2.939	1.12792	0.104643	-0.192423	1.08901	45.4768
1458	Staatswald Sabine	AS	5	topsoil	CL	16.1055	24.126	1.498	0.0532206	1.47376	0.588646	2.0105	2.963	1.18347	0.107	-0.136808	1.07412	47.5226
1459	Staatswald Sabine	AS	5	topsoil	CL	16.6445	26.548	1.595	0.051497	1.37502	0.550044	2.21233	3.042	1.21688	0.113929	-0.120441	1.06873	50.6551
1460	Staatswald Sabine	AS	5	topsoil	CL	16.0249	24.47	1.527	0.0534882	1.45108	0.570524	2.03917	2.959	1.16339	0.109071	-0.149571	1.07751	47.5703
1461	Staatswald Sabine	AS	15	topsoil	CL	16.3123	25.806	1.582	0.0525459	1.47129	0.579706	2.1505	3.164	1.24666	0.113	-0.154236	1.07797	50.4985
1462	Staatswald Sabine	AS	15	topsoil	CL	16.103	25.008	1.553	0.0532287	1.42226	0.597754	2.084	2.964	1.24572	0.110929	-0.0670712	1.05669	49.4565
1463	Staatswald Sabine	AS	15	topsoil	CL	17.0729	26.463	1.55	0.0502049	1.45335	0.579667	2.20525	3.205	1.27831	0.110714	-0.1434	1.0735	51.671
1464	Staatswald Sabine	AS	15	topsoil	CL	16.2214	22.791	1.405	0.0528404	1.46479	0.576486	1.89925	2.782	1.09489	0.100357	-0.153295	1.07795	44.4963
1465	Staatswald Sabine	AS	38	subsoil	CL	17.4327	39.485	2.265	0.0491688	1.28859	0.432813	3.29042	4.24	1.42413	0.161786	-0.275459	1.10574	68.7762
1466	Staatswald Sabine	AS	38	subsoil	CL	18.6683	30.616	1.64	0.0459144	1.36438	0.513419	2.55133	3.481	1.3099	0.117143	-0.199803	1.08439	56.6955
1467	Staatswald Sabine	AS	38	subsoil	CL	17.8693	33.916	1.898	0.0479672	1.36714	0.490644	2.82633	3.864	1.38672	0.135571	-0.241952	1.09646	61.8656
1468	Staatswald Sabine	AS	38	subsoil	CL	19.4825	28.386	1.457	0.0439955	1.44705	0.49499	2.3655	3.423	1.1709	0.104071	-0.325084	1.11427	52.0004
1469	Staatswald Sabine	AS	55	subsoil	CL	21.0174	24.191	1.151	0.0407826	1.38696	0.494993	2.01592	2.796	0.997864	0.0822143	-0.274629	1.09924	44.1038
1470	Staatswald Sabine	AS	55	subsoil	CL	19.6898	15.299	0.777	0.0435323	1.38833	0.507858	1.27492	1.77	0.647476	0.0555	-0.242014	1.09315	28.2056
1471	Staatswald Sabine	AS	55	subsoil	CL	20.0219	21.944	1.096	0.0428103	1.3086	0.472675	1.82867	2.393	0.864365	0.0782857	-0.234823	1.09081	39.2628
1472	Staatswald Sabine	AS	55	subsoil	CL	19.0616	23.522	1.234	0.044967	1.32795
1473	SBAa	AT	2	topsoil	GL	15.1581	41.516	2.73886	0.0565468	1.44964	0.488267	3.45967	5.01528	1.68924	0.195633	-0.303468	1.11828	76.298
1474	SBAa	AT	6	topsoil	GL	22.3125	45.416	2.03545	0.0384154	1.37178	0.483624	3.78467	5.19174	1.83036	0.14539	-0.289287	1.10113	81.9289
1475	SBAa	AT	14	topsoil	GL	26.2338	48.046	1.83146	0.0326733	1.36588	0.459265	4.00383	5.46875	1.83882	0.130818	-0.349331	1.11184	84.7673
1476	SBAa	AT	22	topsoil	GL	42.7975	50.467	1.1792	0.0200279	1.3719	0.488547	4.20558	5.76965	2.05462	0.0842289	-0.334725	1.0987	90.2898
1477	SBAa	AT	34	subsoil	GL	36.3157	53.915	1.48462	0.0236025	1.39481	0.448761	4.49292	6.26678	2.01625	0.106044	-0.426483	1.12432	93.9263
1478	SBAa	AT	2	topsoil	GL	18.7095	46.984	2.51124	0.0458134	1.42426	0.485329	3.91533	5.57647	1.90022	0.179375	-0.316166	1.1134	85.4753
1479	SBAa	AT	6	topsoil	GL	26.3882	49.247	1.86625	0.0324821	1.36357	0.458016	4.10392	5.59598	1.87966	0.133304	-0.350092	1.11188	86.7838
1480	SBAa	AT	14	topsoil	GL	38.8712	52.554	1.352	0.0220509	1.39195	0.465348	4.3795	6.09605	2.03799	0.0965717	-0.395101	1.11531	92.6099
1481	SBAa	AT	22	topsoil	GL	45.9719	49.707	1.08125	0.0186449	1.42922	0.510508	4.14225	5.92019	2.11465	0.0772319	-0.352271	1.10205	90.5429
1482	SBAa	AT	34	subsoil	GL	38.762	52.582	1.35653	0.0221129	1.38696	0.461215	4.38183	6.07742	2.02097	0.0968952	-0.398189	1.11613	92.3515
1483	SBAa	AT	2	topsoil	GL	22.9839	48.213	2.09768	0.0372931	1.36565	0.47864	4.01775	5.48682	1.92305	0.149834	-0.296486	1.10209	86.5664
1484	SBAa	AT	6	topsoil	GL	46.9686	49.013	1.04353	0.0182493	1.32979	0.463118	4.08442	5.43143	1.89156	0.0745376	-0.348811	1.10089	85.753
1485	SBAa	AT	14	topsoil	GL	45.4509	49.712	1.09375	0.0188586	1.33596	0.515065	4.14267	5.53445	2.13374	0.0781251	-0.249258	1.07646	90.4801
1486	SBAa	AT	22	topsoil	GL	37.448	52.345	1.39781	0.0228889	1.33544	0.479231	4.36208	5.82532	2.09044	0.0998433	-0.308316	1.09425	93.0152
1487	SBAa	AT	34	subsoil	GL	37.0231	53.063	1.43324	0.0231516	1.33668	0.462331	4.42192	5.9107	2.04439	0.102374	-0.342566	1.10301	93.1172
1488	SBAb	AU	2	topsoil	GL	16.0076	33.511	2.09345	0.0535461	1.5	0.458205	2.79258	4.18888	1.27958	0.149532	-0.422951	1.1459	60.2665
1489	SBAb	AU	6	topsoil	GL	21.9904	39.134	1.7796	0.0389781	1.40192	0.445295	3.26117	4.57189	1.45218	0.127114	-0.394394	1.12783	68.7204
1490	SBAb	AU	14	topsoil	GL	27.4797	50.31	1.83081	0.0311918	1.29779	0.435804	4.1925	5.44098	1.82711	0.130772	-0.332605	1.10655	86.8155
1491	SBAb	AU	22	topsoil	GL	27.7365	49.056	1.76864	0.0309031	1.33623	0.43356	4.088	5.4625	1.77239	0.126332	-0.376399	1.11728	84.6455
1492	SBAb	AU	2	topsoil	GL	16.7956	34.885	2.07703	0.0510337	1.50509	0.536124	2.90708	4.37543	1.55856	0.148359	-0.279742	1.10821	66.2744
1493	SBAb	AU	6	topsoil	GL	16.2314	31.776	1.95768	0.0528076	1.5193	0.505298	2.648	4.02311	1.33803	0.139835	-0.35028	1.12718	59.1653
1494	SBAb	AU	14	topsoil	GL	20.9175	38.577	1.84424	0.0409773	1.39754	0.481019	3.21475	4.49273	1.54636	0.131732	-0.312566	1.10887	69.6557
1495	SBAb	AU	22	topsoil	GL	25.9937	46.314	1.78174	0.0329751	1.31172	0.462799	3.8595	5.06257	1.78617	0.127267	-0.287195	1.09653	81.7371
1496	SBAb	AU	2	topsoil	GL	16.06	32.436	2.01968	0.0533714	1.39501	0.545658	2.703	3.7707	1.47491	0.144263	-0.143577	1.07592	61.825
1497	SBAb	AU	6	topsoil	GL	18.0078	30.491	1.69321	0.0475984	1.47182	0.509863	2.54092	3.73976	1.29552	0.120944	-0.309297	1.11302	56.6523
1498	SBAb	AU	14	topsoil	GL	24.3914	37.191	1.52476	0.0351413	1.41832	0.716666	3.09925	4.39574	2.22113	0.108912	0.120431	0.996248	78.6495
1499	SBAb	AU	22	topsoil	GL	31.6494	47.701	1.50717	0.0270824	1.32444	0.47947	3.97508	5.26476	1.90593	0.107655	-0.284254	1.09138	84.9678
1500	SBAc	AV	2	topsoil	GL	12.2798	21.298	1.7344	0.0698013	1.58075	0.59881	1.77483	2.80556	1.06279	0.123886	-0.173722	1.09578	42.8426
1501	SBAc	AV	6	topsoil	GL	14.2738	15.637	1.09551	0.0600502	1.75838	0.63639	1.30308	2.29131	0.829269	0.0782504	-0.305445	1.1214	32.2921
1502	SBAc	AV	14	topsoil	GL	32.7539	33.377	1.01902	0.0261692	1.36789	0.198446	2.78142	3.80467	0.551961	0.0727874	-0.892489	1.24275	47.0321
1503	SBAc	AV	22	topsoil	GL	29.8083	12.031	0.403613	0.0287552	1.68455	0.634066	1.00258	1.68891	0.635704	0.0288295	-0.330155	1.10411	24.2948
1504	SBAc	AV	2	topsoil	GL	11.4483	17.278	1.50922	0.0748708	1.52206	0.722755	1.43983	2.19152	1.04065	0.107801	0.14806	1.01914	37.6291
1505	SBAc	AV	6	topsoil	GL	13.4455	12.025	0.894354	0.0637496	1.74199	1.02719	1.00208	1.74562	1.02933	0.0638824	0.50364	0.921902	31.1342
1506	SBAc	AV	14	topsoil	GL	17.3864	11.434	0.657642	0.0492997	1.74902	1.03732	0.952833	1.66652	0.988392	0.0469744	0.473518	0.918595	29.5724
1507	SBAc	AV	22	topsoil	GL	23.9983	11.392	0.4747	0.0357168	1.63227	1.06146	0.949333	1.54957	1.00768	0.0339071	0.597802	0.877337	29.5391
1508	SBAc	AV	2	topsoil	GL	13.3331	18.392	1.37942	0.0642867	1.54657	1.03115	1.53267	2.37037	1.5804	0.09853	0.708585	0.871069	47.4283
1509	SBAc	AV	6	topsoil	GL	13.5564	16.217	1.19626	0.0632279	1.61209	1.02774	1.35142	2.17861	1.38891	0.0854473	0.63307	0.889153	41.8144
1510	SBAc	AV	14	topsoil	GL	20.2079	20.493	1.01411	0.0424161	1.43649	0.923529	1.70775	2.45317	1.57716	0.0724362	0.537813	0.897359	49.1948
1511	SBAc	AV	22	topsoil	GL	25.711	21.228	0.82564	0.0333377	1.33147	1.04726	1.769	2.35537	1.8526	0.0589743	0.863054	0.80924	54.0506
